# Supplementary material for: Gene expression in cord blood links genetic risk for neurodevelopmental disorders with maternal psychological distress and adverse childhood outcomes
Source: Brain Behav Immun. 2018 Oct;73:320–30. doi: 10.1016/j.bbi.2018.05.016 (PMC6191930; doi:10.1016/j.bbi.2018.05.016)
Supplement: Supplementary data 1 [file mmc1.xlsx]

## Sheet: Supplementary Table 1
Supplementary Table 1. Differential gene expression (DGE) adjusted for pre-eclampsia, nicotine, alcohol, RIN, batch, gender, mode of delievery and ethnicity (P < 0.05).
PTSD DGE signatures			Depression DGE signatures			Trauma exposure DGE signatures			PTSD with comorbid depression DGE signatures			PTSD DGE signatures (compared to TE)
Gene Symbol	logFC	P.Value	Gene Symbol	logFC	P.Value	Gene Symbol	logFC	P.Value	Gene Symbol	logFC	P.Value	Gene Symbol	logFC	P.Value
LOC400174	0.181522	5.93358e-05	E4F1	0.274954	7.50203e-05	APOBEC3F	-0.176456	0.00044499	APPL1	0.388137	0.000116883	RAP2A	0.748817	3.02568e-05
STRAP	0.376759	0.000235522	ZNF845	-0.162475	0.000118933	HSH2D	0.22814	0.000870161	PLEKHF2	0.254506	0.000901391	SH3BGRL	0.564815	3.52108e-05
MALT1	0.201263	0.000296155	LHFPL2	-0.247057	0.00022602	LOC440354	0.218813	0.00103543	AEN	0.235338	0.000960427	PCDHGB6	0.475531	4.16586e-05
PDCD5	0.367548	0.000388433	TAF1C	0.317661	0.000230644	OSBPL7	0.140026	0.00106612	ARHGAP15	-0.388728	0.00131958	CAMK2A	0.483841	9.26236e-05
PRICKLE4	0.413368	0.00040556	BAZ2A	-0.32514	0.000297171	FDPS	-0.251461	0.00110666	STAT2	0.53585	0.00150667	PCBP2	0.300574	0.000102759
LOC730183	0.275515	0.00049359	NAB2	-0.241359	0.000366115	LOC100133876	0.237676	0.00112232	LOC100128398	-0.161552	0.00150732	STRADB	0.556103	0.000131769
TOMM6	0.361829	0.000509925	LOC654209	-0.136741	0.000370601	STAG3L1	-0.146432	0.00112434	ZWILCH	-0.15418	0.00152009	STX7	0.498317	0.000289662
ARHGEF2	-0.285237	0.00071546	KIAA1086	-0.152359	0.000396657	C11orf58	-0.199915	0.00144605	GAPDH	-0.495603	0.00180419	ERCC1	0.270663	0.000318144
ESPN	0.786518	0.000804223	TUSC4	0.204773	0.000406502	YPEL5	-0.29035	0.00151716	PARP14	0.316025	0.00212317	CHD8	0.495674	0.00041934
BRP44	0.491704	0.00117354	LOC100132804	-0.338473	0.000421712	HOXC13	-0.203272	0.00159859	LOC286016	-0.302142	0.00224091	TMEM97	0.35146	0.000435788
IL10RB	-0.405212	0.00118217	LOC729081	-0.177935	0.000475743	KIAA0101	0.22267	0.00164891	FBXO42	0.192422	0.00228542	LOC100190938	-0.48462	0.000527404
C16orf35	0.550676	0.00118501	ANKRA2	0.172819	0.000539737	LOC729629	-0.324622	0.00165147	KIF26B	0.148656	0.00238725	PCNP	0.369444	0.000585677
ZNF407	-0.124616	0.00125786	RPAIN	0.19777	0.000559309	LIAS	-0.157468	0.00168978	TRIB2	0.29515	0.00254123	RNF14	0.621371	0.000603124
SIAH1	0.222362	0.00126162	ATM	0.310171	0.00056791	RPF2	0.271181	0.00179367	LOC642033	0.284803	0.00270305	S100PBP	0.222358	0.000624542
RFC5	-0.133003	0.00135883	VSIG4	-0.394793	0.000626069	THRAP3	-0.151574	0.00183361	TPI1	-0.413785	0.00334329	TMEM56	0.650268	0.000682728
FAM128A	0.229659	0.00139538	CD160	0.399768	0.000628071	SNX15	-0.260817	0.00234983	FAM131A	-0.142693	0.00379239	STRAP	0.389883	0.000706001
RPS24	0.185037	0.00156428	RAD51	-0.231798	0.000676815	TRIM33	0.164373	0.00235421	PVALB	0.326858	0.00380039	OSBP	-0.34029	0.000722203
TMEM219	-0.256248	0.0016663	MGC3731	0.252227	0.000681062	NPY5R	-0.18082	0.00235965	IDH3G	-0.222193	0.00383373	C6orf62	0.398605	0.000735961
RILP	0.429663	0.00184058	LOC644863	0.240094	0.000706428	YRDC	0.203022	0.00242512	MBNL1	0.319641	0.00406454	LOC100133177	-0.712339	0.000758182
TMEM107	0.404748	0.00187009	LOC729378	-0.17119	0.000726868	LOC390671	-0.223949	0.00259511	LOC728262	0.199822	0.00416835	CHPT1	0.586851	0.00077313
CENPV	0.311761	0.00187435	UBE2J2	-0.144751	0.000727381	MMS19L	0.199925	0.00260015	C14orf143	-0.165646	0.00425159	C8orf37	-0.779623	0.000801812
CYTH2	-0.13434	0.00188353	PDCD6	0.283799	0.000796279	USP12	-0.343194	0.00264771	C7orf30	-0.307133	0.00454652	LOC400174	0.219383	0.000820106
FAM13A	-0.165805	0.00190418	LAGE3	0.271749	0.00085845	TUSC4	0.17818	0.00267439	HMGB2	-0.403074	0.00459582	SLC16A12	-0.660591	0.000850213
ATP6AP1	-0.352791	0.00201193	NKTR	0.205548	0.000868851	LOC643997	0.260132	0.00273653	HPCAL1	-0.456081	0.00470347	RILP	0.634495	0.000895969
MRPL22	0.237586	0.00203087	SLCO1B1	-0.26031	0.000894828	LOC644745	0.201989	0.00292251	ZNF787	-0.33346	0.00478157	LOC392437	0.489498	0.000908509
ZNF845	-0.171997	0.00209502	NRK	-0.277073	0.000925419	LOC100132540	-0.369448	0.00317487	STX8	-0.260234	0.0050866	C17orf45	0.355189	0.000911657
NCBP2	0.241778	0.00213923	RBM4B	0.155483	0.000949699	STARD3	0.113614	0.00318899	LOC649186	0.255526	0.00512495	LOC100128505	-0.841361	0.000942773
POLR1D	0.549696	0.00217735	COQ9	0.160959	0.000957644	SNUPN	0.189768	0.00334515	HDAC7	0.169982	0.00536762	ATP5S	0.405919	0.000953555
LOC100133185	0.332917	0.00222446	LOC100133923	0.235874	0.000986464	PPIG	0.175351	0.00335196	LOC732007	-0.274096	0.00547868	ALPP	-0.830778	0.000955095
LOC728843	0.299633	0.00229549	C14orf121	-0.163016	0.00100874	RSRC1	-0.352738	0.00337243	IMPA2	-0.492786	0.00586366	NUBPL	-0.684347	0.000955997
DYNLRB1	0.278532	0.00233359	ATP6V0E2	0.33487	0.00101793	UBE2D3	-0.191062	0.00341064	ARPC1A	-0.261238	0.0059978	MALT1	0.24593	0.000969745
CSK	-0.300911	0.00235615	LOC391334	-0.152387	0.00106966	FLJ37307	-0.155257	0.00342533	SAMD9L	0.418086	0.00607498	LOC645563	0.188159	0.00101731
TNRC6A	0.195231	0.00237291	LOC642456	-0.140519	0.0010865	FLJ40453	-0.305973	0.00358374	TRIM43	0.18369	0.00655686	DUXAP3	-0.861101	0.00102759
NACAP1	0.28768	0.00253281	A1BG	-0.267178	0.00109203	ZBTB44	-0.234178	0.00359056	TRIM56	0.174151	0.00663328	CDKN2AIPNL	-0.728627	0.00103616
MARCH_1	-0.156419	0.00264029	CLK1	0.274889	0.00112335	OTP	-0.148281	0.00362035	CSTA	-0.185829	0.0067137	LOC202781	-0.699822	0.00103844
SLC25A42	0.406971	0.00267949	HEXIM1	-0.123981	0.00113809	STRADB	-0.357075	0.00368824	MMADHC	-0.264261	0.00701401	SNAPC1	-0.523709	0.00108763
SIGLEC14	-0.783961	0.00273401	HDC	0.283873	0.00118544	CHD8	-0.309662	0.00370853	LOC123855	0.131574	0.00720682	TMEM106A	-0.574351	0.00109162
NME1-NME2	0.256647	0.00274076	CRHR1	-0.216704	0.00124982	BIRC2	-0.33564	0.00377067	SGSM3	0.102192	0.00732724	NPY5R	0.27489	0.00118163
FBXW4	0.232394	0.0028397	LOC150577	-0.214662	0.00129361	CCDC6	0.240393	0.00385174	XAF1	0.383178	0.00762919	NPL	0.490586	0.0011976
NEIL2	0.558178	0.00293881	RBM26	0.136511	0.00133334	LOC643358	0.198536	0.00412705	HERC4	0.144442	0.00776853	LOC731542	-0.611384	0.00119802
CTGLF1	0.618146	0.00295247	PAIP2	0.14685	0.00143353	PHKA2	0.199693	0.00423664	TAF12	-0.229267	0.00822431	LOC100131718	-0.756963	0.00119912
LOC286157	0.364329	0.00295581	DUSP5	-0.238397	0.00147121	LOC649841	0.214009	0.00430579	ATPAF1	-0.217572	0.00825139	LRRC37B2	-0.835573	0.0012149
SH3BGRL	0.425231	0.00296127	ZNF385D	-0.28927	0.00156295	FCRL3	0.232062	0.00443497	DDX3X	0.401891	0.00825994	LOC100130168	-0.787292	0.0012253
LOC643308	0.223127	0.00305546	LOC644153	-0.107303	0.00156359	LOC100128505	0.460239	0.00474912	ICOS	0.321973	0.00847276	GJC1	-0.723752	0.00122876
PAK1	-0.293095	0.00315297	MITD1	0.234179	0.0015753	TADA3	-0.108714	0.00477762	GTPBP6	-0.330794	0.00880265	CENPV	0.314966	0.00125204
LOC441455	0.61015	0.00320055	FLJ45256	-0.280882	0.00160719	LOC653567	-0.294115	0.00478925	FAM171A1	0.216393	0.00886008	LOC440359	0.554667	0.00130791
TSPAN32	0.426378	0.00335383	METTL3	0.177759	0.00162564	RBBP6	0.142247	0.00484722	GUSB	-0.23977	0.0088735	MGC26356	-0.676266	0.00131372
GADD45GIP1	0.237582	0.00341533	MAFK	-0.0986085	0.00163646	TAF1C	0.263348	0.00500417	ADK	-0.16701	0.00920651	LOC648684	0.168422	0.00136273
CA4	-0.44675	0.00347451	HNRPDL	0.160299	0.00178533	MSH3	0.313272	0.00506198	TUBA1A	-0.303876	0.00955541	C7orf41	0.443675	0.00136701
ICAM4	0.254709	0.00362698	LOC200261	-0.127817	0.00180399	RNF103	0.198159	0.00508203	PIK3C2B	0.126869	0.0097053	LOC728556	0.289877	0.0013792
CFLAR	-0.600668	0.00363932	LOC653625	-0.236244	0.00185614	TBK1	0.231582	0.0050831	DHX9	0.129541	0.00988229	ZNF430	-0.346323	0.00140291
PELP1	-0.12231	0.00371873	UCKL1	0.205143	0.00186777	NTAN1	-0.42267	0.0051556	LOC729317	-0.298289	0.0100528	LOC389765	-0.599757	0.00142531
NCLN	-0.223327	0.00376365	RNF103	0.199931	0.00187708	GGA1	0.260809	0.00519734	LOC400174	0.125173	0.0101175	PLA2G2D	-0.46881	0.00144329
SLC36A4	-0.17307	0.00380096	EXOSC6	-0.147848	0.00188131	YY1AP1	-0.150371	0.00522501	CTRB2	0.211586	0.0101735	KCNJ10	0.422311	0.00144666
KHSRP	-0.210463	0.00384504	LOC387683	-0.318667	0.00188988	NSUN4	-0.164636	0.00537841	C1orf85	-0.288089	0.0104353	COMMD9	-0.254204	0.00145228
S100PBP	0.158242	0.0039221	PPARD	-0.0836229	0.00192988	LOC100132620	-0.390884	0.00547242	IFIT2	0.559993	0.0104704	LOC646447	0.484906	0.00149461
SNW1	0.207755	0.00399135	DRD3	-0.113922	0.00195273	ISG20	0.253888	0.00547534	NT5C3	0.319494	0.0106255	RAB2B	0.613413	0.00150992
CLECL1	0.221508	0.00399467	OR10J1	-0.160968	0.00195624	LOC729843	0.191443	0.00556572	GOT2	-0.211392	0.0109282	LOC642947	-0.741699	0.00152921
NDUFAF3	0.33682	0.00406729	S1PR5	0.29145	0.00195672	PRPF19	0.114609	0.005596	APPL2	-0.244431	0.0109738	LRAP	-0.485324	0.00153613
TMEM56	0.484677	0.0043569	SAFB2	0.207017	0.00197626	C9orf80	0.220815	0.00565887	ORM1	-0.609825	0.011756	YBX1	0.495249	0.00154208
LOC100130413	-0.0987721	0.00439306	HCG27	0.222628	0.00197893	TMEM97	-0.261672	0.00579646	GADD45GIP1	0.158871	0.0118075	GSTK1	0.357547	0.00156623
VPS28	0.352963	0.00441716	KBTBD11	0.237115	0.00205887	LOC390530	-0.255341	0.00584181	BCL2L12	-0.186647	0.0118317	LOC653631	0.376015	0.00159559
MRFAP1	0.345189	0.00443179	DDX56	0.174541	0.00209738	ZNF669	0.152764	0.00590595	METTL7A	0.450464	0.011892	UBL7	0.507134	0.00161659
AGPAT9	-0.388857	0.00453127	TNK2	0.261692	0.00212448	USP5	0.15858	0.00591601	LOC100134182	0.110246	0.0119452	LOC643509	-0.546079	0.00161723
LOC729646	0.346715	0.00457282	RBM34	0.201258	0.00217442	DPEP2	0.284289	0.00591962	TUBB1	0.615648	0.0121343	LOC399900	-0.669827	0.00163889
PVALB	0.271214	0.00466451	TADA3	-0.110041	0.00218935	C17orf71	-0.183249	0.00593137	SACM1L	0.331434	0.0122107	LOC646531	0.650087	0.00165269
LOC641978	0.185266	0.00466621	MPPE1	-0.15856	0.00221253	SYF2	0.169887	0.0059441	C10orf137	0.176336	0.012236	VPS24	0.235188	0.00166168
HNRNPUL2	-0.248395	0.00473388	CNBP	0.336064	0.00222315	CISD1	0.22314	0.00610601	ETFDH	-0.139119	0.0122868	MAF1	0.484767	0.00166681
MED25	0.457008	0.00478389	CCM2	0.204858	0.00224398	ATXN7L3	-0.166429	0.00616068	C19orf29	0.159801	0.0123833	ZNF526	-0.132413	0.00167467
LOC100129086	0.497216	0.00483601	IER2	-0.236249	0.00231241	RAB11FIP1	0.18791	0.00619228	USF1	0.276736	0.0124237	TIMM8B	0.274363	0.0017343
NFYB	-0.143437	0.00486337	F5	-0.29092	0.0023188	CEACAM21	-0.152057	0.00625276	PARL	-0.289828	0.0124968	RSC1A1	0.365119	0.00178562
GCAT	0.440587	0.00492619	SFRS15	0.136599	0.00240591	FAM111A	0.193415	0.00626009	NAT14	0.155604	0.0126816	POLR2J4	-0.213846	0.00180182
DEM1	-0.354535	0.00499095	CHST13	0.230169	0.00242696	AKNA	0.229395	0.00626088	ZGPAT	-0.22596	0.0130125	PDCD7	-0.327594	0.00185562
ANAPC1	0.192451	0.00502314	IKBKG	0.217548	0.00242868	DHX40	-0.244184	0.00629024	KATNA1	-0.192517	0.0133799	CDAN1	-0.529283	0.00188917
LOC402175	0.315004	0.0051087	RIMS4	-0.189185	0.00243667	DAP	-0.291587	0.00633892	C10orf105	0.182201	0.0140338	PNPT1	-0.697946	0.00191194
CHPT1	0.463814	0.00511788	KIR3DP1	-0.264773	0.00247271	CDK5RAP3	0.235917	0.00636442	NRSN2	0.287934	0.0141021	UBE2D3	0.334447	0.00199097
ZNF430	-0.273609	0.00515528	CEP63	0.231183	0.00251523	AMY2A	0.150669	0.00642832	CXCR1	-0.405547	0.014457	LOC647834	-0.207849	0.00201303
ZBTB7B	0.151794	0.0052839	GPRASP1	-0.106934	0.00256918	TIMM10	0.152117	0.00644584	SLC5A10	0.154112	0.0146048	TNRC6A	0.253687	0.00203144
YBX1	0.357445	0.00531217	HECTD1	0.201394	0.00257426	DCUN1D1	-0.409628	0.00652933	CCDC43	0.192314	0.0150322	OR11H1	0.247473	0.00204502
UBL7	0.376572	0.00531832	LOC652790	-0.119144	0.00259217	LOC729439	0.271832	0.00657634	RFPL4A	0.148029	0.0152708	DMC1	-0.731243	0.00206529
C5	-0.16173	0.00540322	LOC100128440	-0.101486	0.00264339	BTBD6	0.19666	0.00677154	PTPRR	0.151059	0.015579	PHOSPHO1	0.694706	0.00210227
INSM1	0.224107	0.00544948	PHRF1	0.205469	0.0026782	NANS	-0.173592	0.00680356	TSPAN9	0.220164	0.0157352	LOC729629	0.41285	0.00212389
LOC389517	-0.477017	0.00549304	TRAPPC2	0.221475	0.00269615	LENG8	0.108054	0.00712023	TOMM6	0.277591	0.0159448	LIAS	0.220133	0.00214793
FGD3	-0.35244	0.00554017	ZDHHC8	0.241095	0.00269887	LOC100133607	0.274734	0.00714088	RRAGB	0.227663	0.0163322	LOC729603	-0.745768	0.00218705
FAM107B	-0.352592	0.00554356	P2RY5	0.207905	0.00271651	ACSL6	-0.223505	0.00716759	CROP	0.23785	0.0166622	HSD17B7	-0.66662	0.00219245
SNURF	0.389287	0.00569207	LOC652265	-0.0966053	0.00273541	ZBBX	-0.103866	0.007182	TMEM176A	-0.179232	0.0167186	IL17RD	-0.777	0.00221468
RTN3	-0.320963	0.0057528	PSCD2	-0.263947	0.00274038	OSBP	0.183284	0.00730547	TUBA1C	-0.353381	0.0167621	MCART1	-0.722877	0.00222437
LMBR1	-0.123293	0.00578264	ST6GAL1	0.331582	0.00275104	AHNAK	0.338346	0.0074203	SLAIN1	-0.114111	0.0167921	BRD2	-0.206198	0.00226514
LOC643870	0.3104	0.00583913	FGF1	-0.184087	0.00277049	DUXAP3	0.445978	0.00754392	LOC100132707	0.129253	0.0168144	LOC645895	-0.542414	0.00227678
ATP5S	0.325721	0.00593996	POTEF	-0.283605	0.00278904	SNX3	-0.246809	0.00756494	TLR10	0.178461	0.0168351	LOC100132391	-0.616393	0.0022928
C16orf72	-0.273292	0.00600006	C17orf87	-0.134399	0.0028139	MRPS30	0.191646	0.00764859	LOC100134209	0.184234	0.016927	LOC645452	-0.789768	0.00229935
LOC100131726	0.488053	0.00610361	TMTC1	-0.159032	0.00285833	PTN	-0.0941748	0.00766664	HGSNAT	0.128989	0.0170762	PCMTD2	0.54036	0.00229983
SNAPC1	-0.477695	0.00611681	LOC727934	-0.122417	0.00287539	KIAA1751	0.424236	0.00773827	ZSWIM7	0.245055	0.0173205	ACP1	0.577156	0.00231117
ATP6V0C	0.375338	0.0061271	SHF	-0.127348	0.00292081	MCM3AP	0.148561	0.00795845	HCST	-0.275959	0.0173507	PDE4C	-0.575799	0.00235587
FBXO7	0.810803	0.0061282	LOC645434	-0.100144	0.00302865	MGC26356	0.354847	0.0080048	HRASLS3	-0.219295	0.0173645	LOC644745	-0.358587	0.00236618
RSC1A1	0.280104	0.00634066	FAM40B	-0.356411	0.00304644	FLJ20581	-0.106631	0.00821724	KCTD10	0.155219	0.017521	LOC286157	0.40544	0.00237993
GNB4	-0.123356	0.00641725	PSMA3	0.194871	0.00306317	IL17RD	0.426354	0.00839901	LDHA	-0.499894	0.0175896	LOC100128084	-0.649732	0.00239644
FBXO21	-0.189576	0.00648499	LOC645436	0.298105	0.00309937	FLJ46309	0.370945	0.00846539	PPP2R5C	-0.235405	0.0175939	SRRD	0.50436	0.00239693
LYPD1	0.144675	0.00652253	LOC100132247	0.44667	0.00312249	TACC3	0.197333	0.00854897	CCNH	-0.113056	0.0177934	LOC389599	0.533829	0.0024055
PHF21A	-0.329715	0.0066848	ALS2CR14	-0.390553	0.0031314	PCDHGB6	-0.206266	0.00865043	ZNRF4	0.134983	0.0180774	LOC729090	-0.601482	0.00241348
TOLLIP	-0.102423	0.0067087	PMCHL1	-0.148499	0.00313829	SH2B1	0.0802322	0.00873816	ANXA2P2	0.225178	0.01808	OPA1	0.593143	0.00241382
MAP1S	0.446706	0.00672836	ZNF140	-0.220251	0.00316589	IFT20	-0.222439	0.00886578	C2orf25	-0.238201	0.0180986	LOC730313	-0.592886	0.00246413
C6orf108	0.218453	0.00675314	CLSTN3	-0.265156	0.00318756	C9orf114	0.0982828	0.0091304	LOC730534	-0.327965	0.0185435	BMS1P5	-0.485063	0.00246686
PLOD1	-0.322532	0.00681485	C9orf114	0.113004	0.0031961	ACO1	0.12417	0.00916118	SIAH1	0.171584	0.0188607	LOC730993	-0.331534	0.00250011
YPEL2	0.223875	0.00682863	MIR144	-0.168352	0.00324326	RAP2A	-0.33241	0.00918035	AGAP6	0.154774	0.0188649	LOC730990	-0.642063	0.00250571
PHOSPHO1	0.516964	0.00699257	RPL29P2	-0.113809	0.00324617	PXDN	-0.117615	0.00922984	ZNF432	0.175499	0.0189179	SMCR5	-0.433868	0.00251924
CLRN1	0.24967	0.00708172	LOC442113	-0.130766	0.00326796	USP49	0.38163	0.00929948	OAS1	0.26248	0.0191318	CMPK1	0.310786	0.00252241
ZC3H18	0.321367	0.00710816	LOC100128266	0.276849	0.00327524	EAPP	0.270087	0.009337	MAD2L1	-0.162915	0.0192435	IER2	0.257883	0.00252308
CCDC15	0.264833	0.0071135	LOC645218	-0.124785	0.00328638	LOC643336	-0.230522	0.0093992	KLHL36	-0.151035	0.0193535	FAM115A	-0.665402	0.00256149
C7orf41	0.368565	0.00717492	LOC401238	-0.117883	0.00338661	C10orf59	-0.0884463	0.0094466	TMEM59L	0.160814	0.0196126	C21orf24	-0.475132	0.00256625
MRPL14	0.383037	0.00718403	LOC100133372	0.370368	0.00347717	RGS10	-0.330783	0.00949439	SMUG1	-0.202882	0.019802	FLJ44124	-0.738925	0.00258742
ZNF326	0.428305	0.0072037	ZNF468	-0.10791	0.003478	LOC100134172	-0.292872	0.00951672	CIP29	-0.260082	0.0199776	C2orf69	-0.713706	0.00264615
CHKA	0.113028	0.00730577	TMEM85	0.208857	0.00349149	TMOD1	-0.412214	0.00956221	H2AFY	-0.257653	0.0201674	PRLR	-0.248136	0.00268416
LOC643035	0.206795	0.0073401	TTC14	0.234944	0.0034943	LOC646996	0.355031	0.00957679	TMEM179B	-0.208462	0.0203485	HEMGN	0.88777	0.00273528
LOC442454	0.305832	0.00742944	LOC374491	-0.234044	0.00349849	LOC440704	0.377198	0.00958953	ATP6V0B	-0.172738	0.0204515	SLC44A4	-0.604595	0.00274331
LOC728602	0.268937	0.00749072	LOC440348	0.369673	0.00350646	ST6GALNAC6	-0.259693	0.00964209	GCN1L1	0.235184	0.0207201	CLDN14	0.240606	0.0027467
LOC100133649	-0.438165	0.00783549	LOC100131609	0.256345	0.00351112	IRS4	-0.119574	0.00969047	AAK1	0.131455	0.0208596	FLJ46309	-0.575215	0.00279921
SESN3	0.410693	0.00783774	LOC649553	0.231628	0.00360839	ABHD10	0.137434	0.00974009	IGBP1	-0.191475	0.0209454	NLRP8	-0.722788	0.00282757
C20orf3	-0.417233	0.00786618	PVRIG	0.2357	0.00368604	KIAA1370	0.127383	0.00985674	LOC100130111	0.155656	0.0212571	MSH3	-0.539282	0.00288127
NDUFC2	0.15302	0.00791666	C1orf63	0.293675	0.00369998	FAM149B1	-0.138373	0.00987627	IGF2BP3	0.257508	0.0212573	AIRE	-0.567032	0.00293614
SNHG1	0.234332	0.00794391	LOC644083	-0.164379	0.00370461	FAM72B	-0.135229	0.00987964	ANKRD37	-0.123999	0.0214427	C15orf63	-0.712202	0.00306094
NOTCH1	-0.308708	0.00803902	NOL12	0.169585	0.00374711	S1PR5	0.276341	0.00992821	LYRM5	-0.226771	0.0214798	CRCP	-0.389812	0.00308556
SLAIN1	-0.108862	0.00806641	ETV3	-0.286562	0.00377793	XPNPEP3	0.236786	0.0100722	SERGEF	-0.144084	0.0216473	VPS28	0.377572	0.00313556
WDR77	0.143489	0.00811537	ECT2L	-0.129144	0.00381044	GPR56	0.392047	0.0101239	SFRS9	-0.273554	0.0217718	USP49	-0.625607	0.00313684
STX7	0.297452	0.00815595	LOC650030	-0.10836	0.00382167	TFB1M	0.130707	0.0102532	NUP160	0.175896	0.0218787	ATP6AP1	-0.393524	0.00315027
KIAA0319L	-0.115279	0.00822287	JARID2	0.1783	0.00383363	PVRIG	0.237235	0.0102672	PBX1	-0.156924	0.0220091	ATP6V0C	0.424263	0.00315181
EPB41L4A	0.247825	0.00822589	HECW1	-0.214021	0.00384487	MAN2A1	0.217607	0.0104433	TMEM63A	0.18319	0.0221683	OSBPL7	-0.177962	0.00315219
DIS3L	-0.228244	0.00825083	UTP18	-0.14992	0.00384896	ITPKB	0.174295	0.0104516	LOC100134053	0.417509	0.022585	LEP	-0.530255	0.00315395
SOX7	0.234916	0.00852824	FTSJ3	-0.094943	0.00390646	FKBP14	0.422878	0.0104975	LOC100130092	-0.191589	0.0229368	DEM1	-0.436843	0.00316079
LOC391825	0.160942	0.00860817	NUP160	0.133854	0.00395561	LOC284988	0.181837	0.0105371	ANG	-0.16764	0.0231962	LOC400721	-0.632053	0.00319463
LOC286016	-0.225289	0.0086102	GIMAP6	0.252979	0.00397182	C5orf41	0.24543	0.010548	LOC643387	0.231474	0.0233158	KIAA1751	-0.662817	0.00321336
LOC440311	0.221787	0.00867663	LOC652489	0.265274	0.00405835	LOC730455	-0.34043	0.0105553	RGPD4	0.13856	0.0233783	CYTH2	-0.131985	0.0032257
HEATR2	-0.140066	0.00867927	LOC643997	0.235409	0.00407188	C11orf57	-0.14338	0.0105726	SLC9A4	0.378989	0.0233918	ZDHHC2	0.19289	0.00327785
PDCD10	0.280921	0.0086903	LOC341457	0.344937	0.00413067	SRP19	0.211453	0.0106261	GTF2B	-0.274462	0.0235183	PGRMC2	-0.388527	0.00328339
KIR3DL2	0.41709	0.00893083	PLOD1	-0.238705	0.0041349	GPR1	0.359453	0.0107256	PLOD1	-0.295262	0.0235654	SPSB3	0.360069	0.00331966
IKBKG	0.227319	0.00893153	LOC643357	0.300999	0.00416376	SUCLG2	-0.169054	0.0110239	IFIT3	0.352736	0.0235936	CCDC91	0.487832	0.00337255
CDIPT	0.23042	0.00901697	LOC402112	0.302851	0.00419482	UBAP2L	0.175222	0.0110274	SAE1	-0.278418	0.0236855	KPNA4	0.336167	0.00338474
CYB5R3	0.337715	0.00901865	CCR3	0.190893	0.0042163	PDCD7	0.18862	0.0110405	UBTD1	-0.127808	0.0239063	AKR1D1	-0.613782	0.00347005
AP2S1	0.327187	0.00902678	MAB21L1	-0.276857	0.00423519	LOC100132391	0.359338	0.0112288	C15orf24	-0.228235	0.0240242	RPL34	0.47397	0.00348057
LOC400721	-0.500259	0.00903734	B2M	0.21908	0.00429373	LOC728014	0.158521	0.011489	LPAR1	-0.14894	0.0240427	TACC3	-0.306838	0.00348347
RRAGD	-0.336957	0.00905978	LOC729486	-0.202544	0.00431299	C19orf31	0.217347	0.0114983	LOC440354	0.209379	0.0240849	ATP6V1F	0.207314	0.00349941
POLR2J4	-0.224811	0.00907009	ORMDL1	0.198439	0.00439621	LOC645133	-0.0944438	0.011524	C7orf38	-0.156196	0.0244047	MGC16703	-0.538849	0.00355268
DLEU1	0.330869	0.00908285	RNF216	0.126161	0.00443925	LRRC37B2	0.392189	0.0115877	XAB2	-0.185951	0.0245124	LOC440704	-0.587075	0.00356099
PLEK2	0.40489	0.00918015	PILRB	0.209879	0.00447381	LOC645895	0.328915	0.0116449	LOC728791	0.33341	0.0247262	KIAA0101	-0.287396	0.00357296
C12orf10	0.348344	0.00919812	AXIN1	0.185021	0.00451499	PSMD4	-0.21397	0.0117095	DPPA4	0.176097	0.0250769	LOC727808	-0.58097	0.00364374
MYO9B	-0.236077	0.00925511	SLC7A8	-0.113671	0.00451683	PAM	0.310694	0.0117735	GOLGA8A	0.124541	0.0251085	FKTN	-0.570977	0.00364494
SMCR5	-0.362254	0.00927073	PDGFB	-0.16711	0.00453756	LOC100131261	0.179052	0.0118851	FCN1	-0.438945	0.0251896	RGS10	0.530114	0.00364897
GSTK1	0.270151	0.00935511	LOC100128916	-0.173321	0.00455632	TMEM8B	-0.122556	0.0119606	MTDH	0.221458	0.025271	ZNF682	-0.727228	0.00365722
NLRP12	-0.219821	0.00953352	LOC643358	0.162425	0.0045792	GPS1	-0.137414	0.0120634	FEZ1	0.223624	0.0253849	IFT20	0.39742	0.0036844
CES3	0.347466	0.00956137	ATP5C1	0.285255	0.00459982	ANXA7	-0.286605	0.0120676	UQCRFS1	-0.193778	0.0253904	HCG2P7	-0.555066	0.00369419
SLC44A4	-0.516343	0.00962087	OTP	-0.126217	0.00460526	LOC401098	0.38783	0.0120695	LOC643882	-0.249467	0.0257108	LOC100133233	-0.619578	0.00370373
RBM22	-0.238152	0.00962239	SMCHD1	0.163525	0.00461471	UBA7	0.202434	0.0121108	NTN3	-0.164155	0.0258041	MRFAP1	0.398629	0.00370842
AK2P2	-0.160043	0.009782	LOC132241	0.148075	0.00462105	MGC16703	0.344975	0.0122842	LOC100131176	0.126641	0.0259212	LOC100129086	0.697624	0.00379169
COPS2	0.151903	0.00982024	LOC100128460	-0.202419	0.00462232	SNORA5B	-0.137695	0.0123223	AP3D1	-0.0882447	0.0259602	MTPN	0.256411	0.00385016
NCRNA00219	0.290849	0.00983452	ZNF600	-0.181333	0.00467221	CD7	0.28926	0.0123471	LOC100132011	0.231956	0.026178	PIPSL	0.345596	0.00389497
LOC161527	0.200535	0.00988887	NELF	0.153331	0.00474826	NKAP	-0.0945684	0.0124476	QTRTD1	0.133712	0.026253	ASNSD1	0.518152	0.00391064
ENTPD4	-0.166451	0.00991418	CXorf26	0.222748	0.00478503	KIAA0907	0.169686	0.0124741	NCOA3	0.144092	0.026415	ATP5EP2	0.191004	0.00393973
UBL5	0.274603	0.00992658	SIGLEC6	-0.214465	0.00488546	LOC731542	0.331438	0.012547	SEPT_7	0.150872	0.0264506	DCUN1D1	0.64451	0.00397544
PRDX1	0.322533	0.00995791	LOC651075	-0.16607	0.00495383	FGF18	-0.170516	0.0127015	LOC732138	0.180949	0.0265283	MAP1LC3B	0.385364	0.00404083
DBT	-0.221923	0.00997966	LOC100134152	-0.0976094	0.00500233	KPNA4	-0.209676	0.0127679	LOC401002	0.130423	0.0266292	NFYB	-0.16351	0.00405981
RFX1	-0.173297	0.0100813	LOC387885	-0.107799	0.00503844	XRCC2	0.355237	0.0128192	PRLR	0.179854	0.0266908	LOC652968	0.451062	0.00407023
KIR2DS5	0.293909	0.0100916	ZNF444	-0.222837	0.00506094	PSMB4	0.163303	0.012836	HCG4	-0.368433	0.0267892	C1orf43	0.198019	0.00408873
ADAM17	-0.292809	0.0102633	HHLA1	-0.155271	0.0051227	HIGD1A	-0.315187	0.0128381	ISL2	-0.112007	0.0268675	LOC728809	-0.645871	0.00410857
MOSC1	-0.409769	0.0102795	LOC730324	0.146231	0.00512471	OR11H1	-0.146338	0.0130064	LOC100132106	0.0900701	0.026959	LOC389517	-0.49193	0.00411144
TBCEL	0.432358	0.0103347	RPS6KA3	-0.111864	0.00512995	HMGB1L1	0.195594	0.0130743	COPS3	-0.377088	0.0269852	DDX51	-0.666651	0.00417463
ARID1A	-0.230748	0.0104209	LOC391475	-0.247506	0.00513168	RUNDC2B	-0.261486	0.0130947	MAP3K14	0.175297	0.0270385	MCM8	-0.600182	0.00419282
PRKAB2	0.127138	0.0104364	UBOX5	-0.187008	0.0051567	URM1	0.116808	0.0131242	MRPL35	-0.255246	0.0271375	CREB1	-0.503175	0.00421983
TRIM10	0.309244	0.0104887	LOC100130511	-0.164342	0.00515913	SLC25A1	0.0934264	0.0131406	PXMP2	-0.175713	0.0273524	C21orf58	-0.326304	0.0042897
GCNT1	-0.0942001	0.0106227	ZBTB3	-0.103839	0.00518487	LOC441018	-0.222891	0.0132368	HACL1	-0.179592	0.0274858	ZNF432	0.16564	0.00431801
LOC100130892	0.273733	0.01066	LOC100129055	-0.14441	0.0052037	GABPB1	0.0910379	0.0132415	C1orf52	0.255482	0.027624	LOC100133649	-0.562041	0.00432037
CARS	-0.199088	0.0107018	SNORA55	-0.160649	0.00521178	TTYH1	-0.189588	0.0133106	ACLY	0.215775	0.0277612	LOC441081	0.681077	0.00433243
LTBP4	0.121721	0.0107707	LOC730202	-0.187019	0.00521874	LOC100134108	-0.129393	0.0133453	CYB5R3	0.293507	0.0280867	LOC100134159	-0.636115	0.00434009
MCL1	-0.364429	0.0108479	MMAB	-0.137936	0.0052282	EXOC3	-0.13164	0.0133689	MGC3032	0.181284	0.028121	LOC390671	0.319538	0.0043506
TLK1	-0.183949	0.0108632	CX3CR1	0.236885	0.00525316	LOC730313	0.369118	0.0135164	C17orf38	0.0993569	0.0282583	LOC100128062	-0.656122	0.00435667
PDXK	-0.242918	0.0109241	LOC641806	-0.168068	0.00531588	CCR6	0.154383	0.0137665	SRF	-0.243512	0.0284497	CYCSL1	-0.213654	0.00435967
MRP63	-0.349417	0.0111608	RAP1BL	0.210471	0.00532574	ITIH5	0.240115	0.0138421	SIN3B	0.11133	0.0285402	COL12A1	0.165712	0.00437097
CRISPLD2	-0.376813	0.0111937	RNASE2	0.497516	0.00534273	FAM134C	-0.134835	0.0138806	ASAH1	-0.172852	0.0285471	ADAM17	-0.310578	0.00439647
AKR1D1	-0.508311	0.0112744	DDX12	-0.125579	0.0053502	CALHM2	-0.0984207	0.013901	ACAA2	-0.127208	0.0285901	IL18	-0.507844	0.00441194
LOC100130071	-0.0831194	0.0115253	BMP3	-0.133095	0.00540231	AUH	-0.21805	0.0139698	RAB1A	-0.163227	0.028684	ZBTB44	0.368223	0.00446727
ZBTB44	0.244316	0.0115475	C3orf62	-0.159707	0.00543383	NGLY1	0.189231	0.0140612	DNAJC9	-0.312902	0.0287008	CABIN1	-0.212538	0.00447439
ITPRIP	-0.295038	0.011594	CBFB	0.211786	0.00548468	SCRIB	0.0908963	0.0142529	SGK3	0.170562	0.0287843	RPIA	0.439777	0.00448489
LOC389137	-0.227015	0.0116248	LOC344382	-0.102045	0.0055549	LOC100131368	-0.0961927	0.0142552	AK2	-0.228224	0.0292576	ZNF486	-0.644216	0.00449454
C6orf170	-0.412925	0.0116717	TNFRSF25	0.281193	0.00559026	IFT52	-0.241154	0.0144358	ADNP	0.169711	0.0294525	ZNF738	-0.550941	0.00449886
ADIPOR2	-0.165382	0.0117778	COMMD3	0.215388	0.00559412	LOC202781	0.348618	0.0144381	LOC642691	0.197652	0.0298099	FKBP3	0.227679	0.00452433
PNPT1	-0.505754	0.0118811	LOC440748	-0.091434	0.00559845	TNFSF12	0.189478	0.0144531	ZNF434	-0.0849749	0.0300146	TMEM219	-0.317238	0.00454742
AIRE	-0.463779	0.0120337	FCER1A	0.304236	0.00561539	LOC387825	0.248017	0.0147607	LOC646783	0.176494	0.0300769	ATP5L	0.212542	0.00455815
LOC646531	0.365669	0.0120508	NDUFA12	0.285108	0.00568475	FARP2	-0.199327	0.0147921	ESPN	0.59209	0.0302385	PIP5K2B	-0.720106	0.00457407
SH3GLB2	0.35908	0.0120654	IFT122	-0.0898698	0.00575626	FAM115A	0.379026	0.0148578	UBP1	0.224405	0.030316	CCDC15	0.311756	0.00457429
SNX2	-0.196688	0.0120845	MRPL15	-0.202227	0.00575934	LOC650030	-0.0942577	0.0150018	LYRM2	-0.216264	0.0304104	IFT52	0.432541	0.00458508
RPL34	0.30216	0.0121513	ZFP57	-0.226031	0.00577132	KATNB1	-0.13448	0.0151304	SLC25A38	0.382135	0.0304473	CCDC90B	0.160675	0.00461611
LOC100130837	0.105274	0.0121599	LOC200030	0.271731	0.00580488	NXF1	0.209289	0.0151394	GPR114	0.10858	0.0307987	LOC400948	0.339418	0.00462998
C1QBP	0.310859	0.0122032	DIMT1L	0.222913	0.00582524	RRP7B	0.217583	0.0151458	TTC30A	0.227166	0.0314417	RSRC1	0.530736	0.00468356
NPY5R	0.199945	0.0124387	LHX3	-0.173742	0.00582772	RBM42	0.139454	0.0152313	INSM1	0.180117	0.0315595	LOC653648	0.373072	0.00471815
ARPC5L	-0.204238	0.0126126	FOXD4	-0.297385	0.00583107	PI4KAP2	0.158877	0.0152933	MGC27348	0.1344	0.0316924	RNF11	0.574732	0.004766
LOC100133233	-0.486784	0.0126424	GRHL1	-0.220322	0.00587663	TOP2B	0.239879	0.0153394	NBAS	0.147586	0.0318622	VPS4A	-0.11382	0.00476636
HYAL3	0.172211	0.0126696	CD7	0.295484	0.00587938	CIR1	0.165932	0.0154115	EIF3B	0.217159	0.0319425	ARHGEF2	-0.309748	0.00477031
TNFSF14	-0.317108	0.0126807	PTGDS	0.16286	0.00588761	C21orf58	0.184594	0.0154471	B4GALT5	-0.436527	0.0324543	MAP4K2	-0.240148	0.00479106
CHST7	-0.187109	0.0127164	LOC100129622	-0.246373	0.00591678	MBD4	0.327439	0.0155972	CLCC1	-0.231939	0.0326068	ZNF652	-0.76956	0.00482884
CICE	0.430071	0.0128198	DNMT3B	-0.133322	0.00593754	LOC100128288	0.335042	0.0156086	RBM25	0.299889	0.032706	YPEL2	0.281981	0.00483492
RPS15A	0.193138	0.0129115	LTV1	0.150128	0.00594607	ALPP	0.391269	0.015621	ENO3	0.144555	0.0328155	FAM149B1	0.235507	0.00484436
PRKAA1	-0.212925	0.0129741	SKIP	-0.224304	0.00596183	XK	-0.442256	0.0156474	GTF2I	-0.117363	0.0328217	PRPSAP2	0.405769	0.00485345
LOC652545	0.129142	0.0131292	NFATC1	-0.157229	0.00605419	EIF3B	0.214676	0.0156756	PCMTD1	0.24244	0.0328699	CPXM2	-0.241224	0.00488665
IFT52	0.308213	0.0133086	CD82	-0.139278	0.00610442	EIF3J	-0.324186	0.0156863	FAM13B	0.262683	0.0329415	SUV420H1	0.172149	0.00496818
C20orf175	0.34361	0.0133326	LOC388255	-0.168529	0.00613341	LMOD3	0.368263	0.0157128	FANCE	-0.0929689	0.0329464	LOC100131336	0.349207	0.00498416
RAB2B	0.456302	0.0133348	AKAP11	0.112893	0.00617933	CATSPER2	0.338585	0.0157546	LOC651816	-0.220429	0.0330181	IL5RA	0.318528	0.00504441
AMICA1	-0.328304	0.0134391	LOC649886	-0.0853549	0.00618526	SLC14A1	-0.316877	0.0158099	LOC650795	-0.0862931	0.033397	LOC648434	0.426563	0.00506695
IGF2R	-0.397002	0.0134755	ATP10A	-0.0762973	0.00620504	AKT1	0.184176	0.015846	TWF2	-0.202972	0.0339827	C10orf58	-0.606115	0.00507215
CAPNS1	0.219605	0.0135642	LIG3	-0.171703	0.0062449	DDX51	0.396888	0.0159465	NRAS	0.116819	0.0342142	AHSP	0.244082	0.00507611
WDR68	0.209258	0.0136779	RIPK4	-0.224842	0.00626272	FAM38A	0.200334	0.0160104	TOMM40	-0.174447	0.0343439	RBM22	-0.347247	0.00508986
LOC653468	0.188853	0.0138096	KIAA1602	-0.160435	0.00632104	LOC100130516	0.330163	0.0160365	PRICKLE4	0.27502	0.034442	SND1	0.32791	0.00514237
HIST1H4H	0.300039	0.0138186	PLSCR3	0.269285	0.00632536	LOC645563	-0.11698	0.0162877	NKG7	-0.554747	0.0347259	MMS19L	-0.248993	0.00514436
GALNT3	-0.250876	0.0139637	ERP29	0.196979	0.00635765	HNRPK	-0.187864	0.0163484	LOC100133232	0.141614	0.0351633	C6orf170	-0.487439	0.00514459
CAMK1	-0.0945135	0.0141546	USP2	-0.115824	0.00638889	CFH	-0.106794	0.016415	EIF3I	-0.180472	0.0351805	HIATL2	-0.620966	0.00520186
LOC728492	0.383932	0.0141557	LOC728086	-0.108038	0.0063918	PHIP	0.284041	0.0164176	TNFRSF25	0.312762	0.0352088	FLJ35390	-0.565607	0.00521158
C10orf58	-0.48896	0.0141674	YPEL1	0.114147	0.00639969	C14orf85	0.32154	0.0165342	ANAPC10	-0.105802	0.0354587	SERF2	0.199904	0.00522393
PAIP2	0.14904	0.0142309	FAM153B	-0.380262	0.00642107	SURF2	-0.0749969	0.0165865	DCTN6	-0.208478	0.0354808	KCNH6	-0.609852	0.00522806
C8orf37	-0.536237	0.0143347	UBXN2A	-0.218096	0.00646002	COL12A1	-0.143393	0.0166205	DYNC1I2	-0.169348	0.0355562	XK	0.59342	0.00523555
LOC644591	-0.247592	0.0143432	TMEM8B	-0.117515	0.00646915	NRK	-0.220405	0.0166377	THOC5	-0.157498	0.0356933	UBFD1	0.339689	0.00533497
AQP12B	0.184503	0.0143554	FAM109A	-0.199663	0.00649137	TDP1	0.326462	0.0166598	FAM113A	0.13289	0.0357722	FBXO7	0.923332	0.00534404
GJC1	-0.484168	0.0147173	TCF20	-0.0687369	0.00651267	RRP7A	0.135231	0.0166728	DCTN4	0.257882	0.0357889	B4GALT4	-0.154958	0.00534923
ZW10	-0.100699	0.0147586	AMY2A	0.131849	0.00655172	RHOT2	0.141186	0.0166765	ATP5H	-0.199415	0.0358563	RPL35A	0.210752	0.00538526
SERF1B	0.25266	0.0147866	LOC646784	-0.106843	0.00656781	TP53BP2	-0.342631	0.0166842	PARP10	0.136803	0.0359281	ABCC5	-0.194655	0.00541024
LOC402112	0.310613	0.0148052	KRT83	-0.199331	0.00656882	LOC728190	-0.226449	0.0167664	MERTK	0.158482	0.0365377	LOC100129502	-0.60194	0.0054112
EMR3	-0.238771	0.0148976	LOC100131009	-0.170548	0.00658243	LOC728969	-0.0829996	0.0168385	ZDHHC16	-0.234303	0.0369012	LOC285741	0.401109	0.0054527
FNIP1	-0.278147	0.0148994	GLIS3	-0.266293	0.00667038	SP110	0.224036	0.016906	LOC100129141	0.159678	0.0373502	LOC100132299	0.376412	0.00548517
MIDN	-0.345688	0.0149623	TTC38	0.21847	0.0067496	STX7	-0.205149	0.0169866	NCAPH2	-0.104705	0.0379661	LOC90586	-0.627383	0.00552312
WDR74	-0.31588	0.01505	DKC1	0.174652	0.0067532	PDLIM7	-0.198822	0.0170053	LOC644128	-0.111232	0.0380525	GSTTP2	-0.322663	0.00554396
XPA	0.177052	0.0150504	C10orf59	-0.0849816	0.00676407	LOC23117	0.187426	0.0170126	CXCR4	-0.410738	0.0381374	MBD4	-0.561635	0.00558137
STRN	0.229542	0.0150677	LOC100134550	-0.132465	0.00678348	NDUFV1	0.177658	0.0173282	SNRPN	-0.224199	0.0382702	NEIL2	0.694638	0.0056314
LOC100128585	0.170933	0.0150705	C17orf93	-0.0889007	0.00679061	GIMAP7	0.178189	0.0173963	SYT11	-0.201641	0.0383593	APOBEC3F	0.237023	0.00565721
RPL23AP13	0.177405	0.0150915	EPHA10	-0.19055	0.00680655	LOC613037	0.329737	0.0174285	BTN3A1	0.185683	0.0385329	FAM173A	0.252353	0.00569519
LOC100133080	-0.124657	0.0151921	SETMAR	0.119769	0.00682708	LOC642989	0.335313	0.0174741	LOC100128657	0.162638	0.0388776	CRISPLD2	-0.467508	0.00571163
KIR2DL1	0.236174	0.0152124	RAC3	-0.279792	0.00685345	ECT2L	-0.114811	0.0174978	PCID2	-0.206984	0.0389934	XAGE1	0.418555	0.005779
KIAA0240	-0.268032	0.0152388	ABCA9	-0.0912384	0.00685362	WDR6	0.198262	0.0175047	HAT1	-0.138474	0.0390711	SNCA	0.452951	0.00580763
ZNF281	-0.321176	0.0153908	HNRNPD	0.201589	0.00686231	SEC62	-0.283365	0.0175121	BTBD15	0.136544	0.039102	LOC100129362	-0.459644	0.00582246
RPL41	0.110699	0.0154174	LOC647834	-0.196086	0.00690218	RNF14	-0.336328	0.0176169	CPT2	-0.0972439	0.0391451	LOC100132727	-0.648991	0.0058551
TTC25	0.405011	0.0154219	C7orf70	0.190952	0.00692517	C2orf69	0.394107	0.0176177	RFC5	-0.0942003	0.0391578	PPP2R1A	-0.318149	0.00586171
LOC442270	0.245208	0.0154645	LOC647589	-0.134661	0.00695089	RAB4B	-0.151821	0.0176428	CADPS	0.127633	0.0393601	LOC440157	-0.177138	0.005897
DOCK7	0.17166	0.0154654	LDHB	0.289296	0.00699301	SND1	-0.208386	0.0176602	HSH2D	0.152456	0.039502	BMP2K	0.503381	0.00596819
SLC25A46	0.239862	0.015506	RPS25	0.127586	0.00704794	HSPC268	0.313877	0.0177208	QPCT	-0.415814	0.0395726	RAXL1	-0.546802	0.00600261
LZTR1	-0.195687	0.0155124	LOC100128336	-0.242705	0.00705577	POLR2A	0.215917	0.0177578	NDNL2	-0.108848	0.0396978	FDPS	0.318985	0.00601534
DYNLL2	0.332221	0.0157079	HNRPC	0.184373	0.00708153	SKP1	-0.249589	0.0177593	ZNF845	-0.120086	0.0397286	PDLIM7	0.386987	0.00602279
LOC642947	-0.509518	0.015777	SBF1	0.1663	0.00712672	EXOC1	0.0999793	0.0178481	SLC25A40	-0.130791	0.0398939	MARCH_2	0.477989	0.00609065
ATP5J	0.214579	0.0158018	MKRN2	0.146458	0.00713546	MYL6	-0.160422	0.0179447	COPS7A	-0.198576	0.0400057	HSPC268	-0.489114	0.0060958
RARA	-0.340157	0.0158776	LOC400958	-0.117424	0.00720708	AMT	0.13035	0.0179457	C1orf71	0.344688	0.0400383	LOC401098	-0.634679	0.00611927
BCL6	-0.53024	0.0161874	DPY30	0.181883	0.00721334	HCST	0.196822	0.0179527	C7orf55	-0.13396	0.0404356	LOC643870	0.316229	0.00613293
PCMTD2	0.367404	0.0161976	FAM108A2	0.174649	0.00724487	C10orf85	-0.100107	0.01804	OTUB1	0.074856	0.040505	SHARPIN	0.553084	0.00613913
AKT1S1	0.153732	0.0163652	SPINLW1	-0.123446	0.00728706	LOC642333	0.245204	0.018105	DBNDD2	-0.260026	0.0405364	DIS3L	-0.29564	0.00622154
CRYBB2	-0.281864	0.0163664	C8orf80	-0.134476	0.0073011	LOC100133568	-0.366939	0.0181253	TDRD7	0.154514	0.0405699	N4BP2	-0.608487	0.00622834
ERCC1	0.221972	0.0164159	EVL	0.287525	0.00731218	GJC1	0.337907	0.0181635	LOC646813	0.11494	0.0410453	ZNF324	-0.148521	0.00623004
CD68	-0.370012	0.0165114	CENTB2	0.150228	0.00736438	LOC647302	0.19031	0.0181724	SYTL3	-0.195936	0.041074	LOC100131989	-0.544795	0.00625047
IDH3A	0.106024	0.0165224	LOC641724	-0.15491	0.0074344	C19orf12	-0.127352	0.0183016	LOC644237	-0.268011	0.0412787	HIP2	0.326861	0.00628417
FAM174A	0.16497	0.0165366	NAF1	-0.184587	0.00745021	TMEM17	0.340396	0.0183515	MIR1974	0.385385	0.0413574	LOC100133876	-0.262206	0.00631818
PDE4C	-0.425226	0.0165826	TTYH1	-0.188715	0.00745286	MAGT1	0.361542	0.0183719	ZNF146	0.11028	0.0415245	EID2B	-0.496466	0.00634946
UBQLN1	0.355006	0.0167337	LOC648403	-0.239315	0.00745426	LOC645452	0.40268	0.0184568	STAT1	0.373967	0.0416449	PAGE2	0.320873	0.00635926
SMAD3	0.1349	0.0167476	PIK3C2B	0.0909173	0.00746037	COQ9	0.137684	0.0185169	ZNF644	0.125609	0.0418359	LOC100132585	-0.66691	0.00637754
LOC647834	-0.230967	0.0167867	EIF5A2	-0.0832456	0.00752028	KIAA1274	-0.165021	0.0185561	ZBP1	0.277204	0.0418736	ZNF394	-0.473161	0.00640807
DCK	0.495564	0.0168586	MRPL3	0.256543	0.00763044	HSD17B7	0.34935	0.0186703	MAPK9	-0.116998	0.0423014	C19orf31	-0.444387	0.00653064
CLDN14	0.161147	0.016893	SLC16A13	-0.107149	0.00770494	LOC100131196	0.230106	0.0186852	GABPA	-0.0933885	0.0423581	CCDC125	-0.565831	0.00656713
PIK3CG	-0.25169	0.0169299	LOC644380	-0.154945	0.00770503	BLZF1	0.343188	0.0187323	KIAA0748	0.190122	0.0424007	TMEM17	-0.548797	0.00658929
SSBP3	0.177721	0.016956	FLJ31306	0.130262	0.00770967	RIMS4	-0.150221	0.0187786	SPAG16	0.15298	0.0424061	GGPS1	0.244824	0.00667586
SRRD	0.354977	0.0170105	HCST	0.202163	0.00771185	LOC100129543	-0.342602	0.018896	P4HB	-0.263624	0.0424455	TP53BP2	0.548166	0.00669638
HEMGN	0.590447	0.017093	HAUS4	-0.213547	0.00772021	MKLN1	0.21491	0.0191129	GSTM1	-0.157435	0.0425694	LOC100129426	0.337381	0.00671631
TOP3A	-0.158154	0.0171688	CHST3	-0.236019	0.00772266	FAM156B	0.179963	0.0192123	TMEM216	-0.219462	0.0426032	COASY	-0.293545	0.00673018
ATG10	-0.292082	0.0171691	HGS	0.143254	0.00773594	PPPDE1	0.121597	0.0197076	DDX10	0.105407	0.0426651	NDUFAF3	0.353385	0.00677988
IL18	-0.42715	0.017236	SEZ6L2	-0.15424	0.00776916	EIF1	-0.206572	0.0197242	C20orf3	-0.334352	0.0426695	BECN1	0.411031	0.00678578
PAFAH2	-0.095563	0.0173436	SNUPN	0.179084	0.00777023	LOC100132784	-0.117722	0.0197336	MIR125B2	0.102062	0.0427172	AP2S1	0.332446	0.00678682
LOC100131244	0.160843	0.0173826	LOC650919	0.105941	0.00779184	LOC644313	-0.0827138	0.0197401	PPP4C	-0.2239	0.0428201	C3orf50	-0.136827	0.006852
LRRC37B2	-0.52141	0.0174924	TMEM191A	-0.393657	0.00782334	SERPINI1	-0.241671	0.0197741	LOC100132395	-0.148372	0.0428494	POLL	0.317296	0.00685797
SLC16A3	-0.486355	0.0175532	LOC653226	0.19631	0.00783498	ELOVL6	-0.262586	0.0197839	EIF4A1	-0.18137	0.0429303	MRPL22	0.256582	0.00686145
SHARPIN	0.363426	0.0175608	LOC653421	-0.138795	0.00791368	RBM5	0.18556	0.019875	PGAM4	-0.133591	0.0429359	BLZF1	-0.601081	0.00686188
SLC16A12	-0.439661	0.017624	WRNIP1	0.10356	0.00791428	LOC647099	0.133918	0.0198752	RABGEF1	-0.12874	0.0429926	YRDC	-0.31157	0.00688996
CD300LF	-0.272601	0.0176336	SMG1	0.218827	0.00792448	DOK3	-0.172386	0.019914	LOC643624	0.111104	0.0430516	C19orf62	0.400015	0.00691617
RAB24	-0.317523	0.0176655	LOC390372	-0.250844	0.00795099	ZNF483	0.360442	0.0199267	PSMB2	-0.266421	0.0431885	LILRB1	-0.563429	0.00692971
SHCBP1	-0.328747	0.0178336	LOC653567	-0.242586	0.00796116	NUP160	0.119431	0.0200477	LOC728138	-0.114638	0.0433714	LOC643570	0.412701	0.00695168
ZNF33A	-0.129106	0.017873	LOC644057	-0.114129	0.00798634	NINJ2	-0.352348	0.0200558	ELOVL4	0.10079	0.0437953	NTAN1	0.561304	0.00697591
C6orf66	0.222053	0.017901	LOC728643	0.265136	0.00798889	STX5	-0.159831	0.0200602	TMOD3	0.125364	0.0440939	LOC729439	-0.450256	0.00697768
CCDC34	0.255005	0.0179114	NSUN5	0.179329	0.00800358	ARS2	0.16561	0.0200886	LOC100133551	0.546185	0.0443326	LOC646996	-0.564501	0.0070379
NINJ2	0.465815	0.0179852	DVL1	-0.119277	0.00800598	LOC643287	0.192846	0.0201193	LOC728602	0.227037	0.0444028	FKBP14	-0.664878	0.00707586
SFRS2B	0.375541	0.0181222	CD302	0.204298	0.00801312	LOC100134083	-0.155716	0.020312	SCN3A	0.143949	0.0444151	LOC729324	-0.510319	0.00713909
LOC100127915	0.274054	0.0182018	FAIM3	0.287626	0.00811946	GON4L	0.127381	0.0203617	LOC644310	0.190815	0.0446555	C11orf57	0.238449	0.00719926
VPS41	-0.296032	0.0182265	C14orf109	0.138644	0.00814454	CABIN1	0.133589	0.0204098	S100A11	-0.432074	0.0446623	ORC6L	-0.426976	0.00721187
C19orf62	0.348879	0.0182792	ZFC3H1	0.127838	0.00818378	LOC132241	0.139922	0.0204968	GSTK1	0.220821	0.0449638	CARD14	0.322226	0.00721865
LOC728453	0.273297	0.0183001	LOC100127918	0.160041	0.0081974	C5orf28	0.386596	0.0206206	GBA	-0.192001	0.0449648	GTF2H5	0.259329	0.0072199
LOC441081	0.559025	0.0183164	LSM3	0.216147	0.00828807	TSR2	0.154595	0.0206255	C22orf30	0.180335	0.045246	PRICKLE4	0.360465	0.0072622
C11orf63	-0.391152	0.0183555	MXD4	0.200719	0.00834163	ERAP1	-0.121178	0.0206807	HPRT1	-0.189772	0.045275	LOC441896	0.20403	0.00728312
PFKFB4	-0.38193	0.0184525	ADCY4	-0.084999	0.00834754	TES	-0.159254	0.0206934	LOC728787	0.0992452	0.0454767	LOC644250	-0.600382	0.00728347
LOC729324	-0.376316	0.0184872	DPH2	0.131088	0.00836527	ARHGEF12	-0.336918	0.0209275	LOC282997	-0.116689	0.045715	FAM175A	-0.625501	0.00729627
LILRB1	-0.468565	0.0185077	HYAL4	-0.259582	0.00836589	EXT2	-0.134487	0.0210085	RHOG	-0.312954	0.045753	LOC100134172	0.452034	0.00729753
KIR3DL1	0.266332	0.0185223	CROP	0.189139	0.00842011	KIAA0174	0.180927	0.021029	BMP6	0.141146	0.045771	C14orf85	-0.49467	0.00735017
TMEM204	0.185649	0.0185326	HNRNPA2B1	0.229789	0.0084225	WDR45L	0.099644	0.0210512	CNKSR3	0.126345	0.0458401	PRDX2	0.627022	0.00737733
LILRB3	-0.363193	0.0185898	GIMAP7	0.19118	0.00852546	SLC20A1	0.211054	0.0212694	LMNB1	-0.324912	0.0458534	C1orf52	0.358062	0.00744279
CD93	-0.341237	0.0186203	SF3A2	0.165899	0.00857048	MDFIC	-0.0990575	0.0212982	IQGAP2	0.209598	0.0458624	MAGT1	-0.598721	0.00746151
LOC650128	-0.150086	0.0186595	SFRS18	0.261893	0.00858473	LOC399900	0.462423	0.0215458	C19orf53	-0.219693	0.045914	TMEM167A	0.291375	0.00747036
DAPP1	-0.228882	0.0187187	PINX1	-0.113313	0.00858775	LOC652669	-0.107445	0.0216281	FAM53C	-0.23452	0.0459949	MXI1	0.604626	0.0075018
BASP1	-0.457373	0.0188061	LOC100134420	-0.268181	0.00860036	LOC100133516	0.348306	0.0216783	PGD	-0.378823	0.0460381	LOC730455	0.494475	0.00753287
HIP2	0.223698	0.0188515	TRAPPC4	0.183723	0.00861892	LOC641992	-0.157246	0.0219661	NR2F2	0.121537	0.0460542	NARG1	0.239324	0.00754368
SCO1	-0.17495	0.0188718	IQCC	-0.142116	0.0087031	GBA2	-0.0990052	0.022013	PAXIP1	-0.0943139	0.0462482	LOC648921	-0.484187	0.0075491
HNRPA1P4	0.218897	0.0189113	ATPGD1	0.0811642	0.00871479	UPLP	0.333058	0.0222633	PEPD	-0.182028	0.0462529	HAGH	0.467949	0.00758534
SELPLG	-0.119587	0.0189788	FLJ43950	-0.114497	0.00879016	SUPT16H	0.177679	0.0222883	NBPF8	0.318992	0.0463407	PATL1	-0.248809	0.00759253
LOC648729	0.134619	0.0190205	LOC100132425	0.110081	0.0088237	LOC730255	0.255458	0.022291	LOC100132717	-0.194136	0.0465071	LOC100133516	-0.588509	0.00767025
TNPO3	-0.169285	0.0191203	MID1	-0.229098	0.00884611	CCDC90B	-0.0911666	0.0223509	C10orf78	-0.148488	0.0466995	LOC100132213	0.228493	0.00767105
PTGR2	-0.368619	0.0191449	TMEM184B	-0.138542	0.00886613	TDRD1	0.22743	0.022554	POLR1E	-0.110843	0.0467511	PPA2	-0.597205	0.00772123
C3orf50	-0.0891036	0.0191562	MPDU1	-0.218483	0.00889007	CAMK2A	-0.216861	0.0226999	PSMC3	-0.168786	0.0467649	C5orf28	-0.692191	0.00777295
LOC100128062	-0.534449	0.0191817	GPX8	-0.16383	0.008896	VPS4B	0.211129	0.0227544	PRKX	0.11289	0.047265	ZNF600	-0.166354	0.00779033
LOC100130168	-0.522517	0.0191867	ZNF320	-0.294115	0.00890084	SNRNP48	-0.175514	0.0228427	TOPBP1	0.176985	0.0475394	RNF216L	-0.269755	0.00783986
LOC645058	0.269044	0.0191898	CCDC130	0.15091	0.00891	EIF3D	0.177491	0.02285	RPS26P11	-0.571673	0.0476065	PRKAB1	-0.136755	0.00786509
MARCH_2	0.359235	0.0192048	LOC644629	-0.200102	0.00892994	C15orf63	0.37329	0.0228786	MMP9	-0.643532	0.0477008	ADRB2	-0.2905	0.00804339
PPP2R2B	0.295674	0.0192784	LOC728081	-0.0974541	0.00895614	LOC729446	0.143743	0.0229727	LOC643308	0.15454	0.0478391	SLC29A1	-0.258905	0.00808125
ROM1	0.249948	0.0193514	OR2T11	-0.339297	0.00898907	RINL	0.138257	0.0230048	FAM176B	-0.116343	0.047987	FAM73A	-0.521391	0.00809756
RNF14	0.382625	0.0193539	APOBEC3C	-0.280142	0.00899545	LOC100131381	-0.12609	0.0231423	NGLY1	0.203593	0.0480693	ZNF786	-0.588324	0.00812146
C22orf30	0.18902	0.0193665	C19orf57	-0.240471	0.00901245	C14orf159	0.186814	0.0231872	RP11-529I10.4	0.415516	0.0482683	SERTAD3	-0.213904	0.00816561
GPS2	0.219282	0.0193682	LOC649826	-0.104897	0.00902453	NCAPD2	0.166957	0.0231972	NUP88	-0.236563	0.0484806	PLVAP	0.450981	0.00821249
AGPAT3	0.11818	0.0193771	SSX5	-0.19755	0.00903445	C21orf24	0.281005	0.0232252	DDIT4	-0.496446	0.0486741	EPB41L4A	0.310931	0.0082602
NUBPL	-0.491156	0.0194052	RNF112	-0.134415	0.0090629	LOC100129086	-0.319557	0.0232623	LOC644604	-0.183957	0.0486947	LOC652624	0.292072	0.00829284
CANT1	-0.199162	0.0195096	MANBA	0.138468	0.00908134	ANAPC10	0.100711	0.0233325	SUMF1	-0.149459	0.0487546	LOC100130071	-0.129485	0.00829466
BAT3	0.248875	0.0195136	RXRB	-0.150008	0.00911347	FXYD5	0.180536	0.0234695	AURKA	-0.222165	0.0487739	PTN	0.16544	0.00834482
GUCA2A	0.263557	0.0195148	HISPPD2A	-0.122215	0.00913513	LOC400304	0.142155	0.0235017	PIH1D1	0.19816	0.0489122	LOC100129758	-0.247485	0.00835208
LOC651894	0.205763	0.0195837	LOC729495	0.117529	0.00917624	PYCR1	-0.143025	0.0235829	NDUFS8	-0.231716	0.0489902	CLRN1	0.234684	0.00837338
ZNF860	-0.227313	0.0195892	TRIM33	0.126358	0.00918118	CSPP1	0.105722	0.0235848	CHPT1	0.35683	0.0491751	HIC2	-0.126364	0.00838204
PXMP3	0.193521	0.0195975	EP400	0.124438	0.0091818	ZNF281	0.251334	0.0237197	LOC647340	-0.19178	0.0492111	VPS18	-0.130062	0.00839257
LOC644745	-0.224011	0.0196189	RASSF1	0.152243	0.00920207	PRR14	0.156949	0.0239622	LOC643402	0.185032	0.0493283	KHSRP	-0.228325	0.00845661
NUDT7	0.127113	0.0197103	FOXE1	-0.107131	0.00921296	CD22	-0.107207	0.0240636	ZNF264	0.175633	0.049407	XPA	0.190749	0.00846332
C1orf218	-0.224194	0.0197198	LOC100132784	-0.115691	0.00922231	LOC730020	-0.144558	0.0241853	OSBPL9	-0.183002	0.0499725	AFARP1	0.143776	0.00855364
LOC100133177	-0.451109	0.0198261	LOC163233	-0.233393	0.00923447	GGNBP2	0.157522	0.0241964				SP1	-0.2176	0.00857135
LOC728208	-0.111876	0.0198333	KLRB1	0.396244	0.00925798	LOC727732	-0.109621	0.0244842				ACBD5	0.203059	0.00869281
SRPRB	-0.189519	0.0198491	LOC121952	-0.124162	0.00927534	RNASE6	0.218458	0.0244855				MYL4	0.539162	0.00870243
ADRB2	-0.19355	0.0198801	SNORA18	-0.282242	0.00928578	AGPAT3	-0.0824858	0.024505				TRIM10	0.400385	0.00877543
LOC645385	0.262259	0.0199393	PRPF31	0.13266	0.00930082	USP33	-0.17032	0.0245322				VPS41	-0.344147	0.00878849
RBX1	0.31358	0.0200118	LOC440518	-0.210555	0.00931074	STOM	-0.245092	0.024549				EVI5L	-0.145064	0.00883424
KIAA0492	-0.180105	0.020073	DPM1	0.194292	0.00933589	ROPN1L	-0.183131	0.0246358				BIRC2	0.403512	0.00887605
NUMB	-0.306358	0.0201354	LOC653270	-0.24675	0.00935422	CEP63	0.201522	0.0248015				LPAR2	-0.420027	0.00888302
ZNF652	-0.562079	0.0201375	BRD2	-0.158705	0.00943811	KRTAP5-1	-0.152169	0.0248064				LOC649864	-0.174363	0.00891722
TXNIP	-0.33359	0.0201797	LRRC37B	0.202854	0.00944064	LOC648868	0.0988117	0.024828				PDCD5	0.35477	0.00893001
TRIM38	-0.236114	0.0202958	SSBP1	0.200937	0.00950226	NHEDC2	-0.108984	0.0248723				RUNDC2B	0.438729	0.00893133
HBXIP	0.243004	0.0203645	LOC100134108	-0.124057	0.00951495	LOC100131336	-0.174652	0.0248825				LOC100128460	-0.204503	0.00896748
FAM10A4	0.263107	0.0204553	PPAP2A	-0.11039	0.00955996	C14orf100	0.156437	0.0249175				MYO9B	-0.272532	0.0089797
RHD	0.582671	0.0204752	LOC442454	0.263283	0.00956817	SCYL2	-0.215575	0.0250216				SLC35B1	-0.245848	0.00900014
TRIP12	0.282038	0.0205815	LOC642003	-0.123118	0.00957271	MAGEL2	-0.240062	0.0250285				TFDP2	0.412361	0.00900045
RUNDC2C	-0.188295	0.0205832	ZRANB2	0.226239	0.00958803	HRB	-0.204337	0.0250406				SFRS2B	0.441484	0.00909254
MGC72104	0.336831	0.0205857	LOC613037	0.344606	0.00969985	CPSF3	0.172535	0.0251165				C1QBP	0.246635	0.00910674
CAMK2A	0.268186	0.020665	MEX3C	0.147783	0.00974048	PABPC4	0.215096	0.0252754				YPEL5	0.357015	0.00912763
DPH3	0.192771	0.0208089	LOC728431	-0.202335	0.00978605	SGSH	0.19513	0.0253539				ZNF281	-0.40811	0.00914079
ORC6L	-0.313819	0.0208573	INO80B	-0.0898637	0.00981426	CDKN2AIPNL	0.359722	0.0254332				LOC100128998	0.258161	0.00920995
RPS25	0.156626	0.02086	DDX11	-0.237071	0.00983059	FAM175A	0.347679	0.0254903				CHRNA5	-0.488137	0.00921761
LOC644790	0.252197	0.0208844	SIGLEC9	-0.0820284	0.00985864	LOC649946	0.260292	0.0259716				SNX11	-0.261114	0.00922485
IFNGR2	-0.302425	0.0208899	KRTAP10-10	-0.236792	0.00993729	LOC90586	0.342588	0.0260725				SESN3	0.451448	0.00923871
LILRA2	-0.381721	0.0209216	DOPEY2	-0.18538	0.00994254	LOC649133	-0.219926	0.0261064				LOC100130516	-0.492828	0.00924132
PRPF38B	-0.0914501	0.0209547	RABL2A	-0.178021	0.00996258	EID2B	0.294135	0.0262193				CCDC52	0.527695	0.00926087
CDAN1	-0.40331	0.0210019	CLIC3	0.314957	0.00996301	LOC100128056	0.154429	0.0264584				TFB1M	-0.180014	0.00926723
FKBP8	0.407692	0.0210778	LOC642817	0.269536	0.00996806	DDX24	0.173323	0.0264846				POLR2A	-0.281465	0.00928153
SNORD31	0.246806	0.0211028	LOC642815	-0.160578	0.00998247	DMTF1	0.143158	0.0265461				LOC144438	-0.171869	0.00934373
CRKL	0.288999	0.0212612	ANKMY1	-0.269863	0.0100027	WAPAL	-0.126175	0.0265583				SEMA3E	-0.494714	0.0093954
LOC727808	-0.379649	0.0214028	TAAR8	-0.261737	0.0100179	FAM73A	0.322665	0.0266321				GPR1	-0.639936	0.0094635
EIF2AK2	-0.384146	0.0217205	PNN	0.195061	0.0100319	C1orf52	-0.193972	0.0266677				NDUFC2	0.187851	0.00947662
CCDC91	0.282517	0.0217495	DCAF7	0.205943	0.0102196	PRPSAP2	-0.204557	0.0266771				MGC13168	0.150389	0.00949828
LOC202781	-0.449021	0.0219115	LOC100129566	0.148257	0.0103136	PIPSL	-0.217867	0.0267285				TDP1	-0.527835	0.00950756
OPA1	0.38327	0.0219532	LOC339047	-0.123326	0.0103676	LSM12	-0.128076	0.0268229				ULK1	-0.322703	0.0095118
MSL3L1	-0.361952	0.0221086	ARVP6125	-0.251674	0.0103762	KIR2DL3	0.344057	0.0268597				RRBP1	-0.306605	0.00958791
FAM98C	0.107454	0.0221137	SH3RF3	-0.0899728	0.0103868	QRFPR	0.299563	0.0268983				C17orf71	0.221588	0.00968118
HACE1	0.160628	0.022131	PDRG1	-0.289107	0.0103937	C2orf79	-0.149077	0.0269391				MLLT3	0.252951	0.00970621
LOC729708	-0.508045	0.0221496	SLC22A20	-0.332866	0.0104702	LOC728748	-0.102296	0.0270192				LOC100129543	0.477131	0.00972653
MOBKL1A	0.21694	0.0221815	TP53I11	-0.0691025	0.0104779	LOC647307	0.162051	0.0270364				TOMM6	0.257552	0.00979131
PRKCB1	-0.223758	0.0222393	ANXA1	0.32312	0.0105606	LOC100132247	0.354187	0.0270623				C2orf79	0.255501	0.0098335
LOC729769	0.268394	0.0222926	FLJ41200	-0.224514	0.0105618	IQGAP1	0.250915	0.0271594				CATSPER2	-0.526207	0.00986763
LAGE3	0.256233	0.0224091	LOC728732	0.234453	0.0105669	CMTM3	0.18579	0.0271964				GABPB2	-0.279203	0.00991406
RNF5P1	0.284587	0.0225695	DGKQ	0.135235	0.0106514	LOC100128084	0.335614	0.0272209				CFLAR	-0.567738	0.0099376
CREBBP	-0.104567	0.0227385	DNAJC5	-0.121857	0.0106569	IMAA	0.136402	0.0274511				FKBP8	0.442571	0.0101057
MEIS1	0.109919	0.0228347	SGSM2	0.23617	0.0106774	FBXW9	0.173411	0.0275115				HEATR2	-0.149495	0.0102496
SDHAP2	-0.255084	0.0229187	MIR1237	-0.246016	0.0107013	LOC100128098	0.365959	0.0275439				ZC3HC1	-0.148137	0.0102744
ZNF526	-0.0840564	0.0230477	LOC92973	-0.134169	0.0107051	LOC652071	0.151942	0.027577				SKP1	0.407213	0.0103056
LOC401152	-0.278659	0.0230816	STK39	0.162079	0.0107181	CRHR1	-0.165277	0.0277037				AKAP7	0.343161	0.0103337
PCDHGB6	0.225544	0.0231565	PYHIN1	0.174123	0.0107718	LOC100129424	0.170151	0.0277457				PPP3R1	0.559825	0.0103939
ARHGDIB	-0.228845	0.0231896	TMEM123	0.244726	0.0108316	FAHD1	-0.221504	0.0279648				RPL31	0.155152	0.0104046
LOC730990	-0.446154	0.0232654	PSORS1C1	-0.179611	0.0108508	C20orf111	-0.188309	0.0280054				LOC100133465	-0.343526	0.0104452
HSPA14	-0.105832	0.023311	EVI5	-0.338501	0.0109223	LOC100132585	0.359134	0.0280146				SSTR2	-0.377317	0.0105345
INTS6	-0.22398	0.0233607	MFSD10	0.220349	0.0109518	LOC730746	-0.111755	0.0280847				SYNJ2BP	-0.36582	0.0105843
RPS6KA1	-0.262477	0.0233808	RPS27A	0.145104	0.0109575	ZNF394	0.291161	0.0280979				PLXNA4	-0.176756	0.0106064
USP14	-0.0767959	0.0234605	RNF122	-0.143152	0.0109745	BIRC3	0.2233	0.0283344				CA4	-0.370044	0.0106202
CAPN1	0.267215	0.0235701	TRAPPC6A	0.171464	0.0110769	LOC729301	0.178276	0.0283537				SLC22A4	0.427796	0.0109631
C14orf82	-0.172111	0.0235707	MCM3AP	0.139051	0.0111095	ARHGAP9	0.253614	0.0284271				PTPRO	0.235408	0.010998
TRIM66	0.172512	0.0236072	LOC646135	-0.209043	0.0111252	LOC646208	-0.0747274	0.0284843				GRWD1	-0.213304	0.0110043
FAM40B	-0.371103	0.0236441	AKT1	0.190197	0.0111357	C20orf191	-0.115962	0.028502				RNY1	0.603104	0.0110198
TRIM58	0.575117	0.0237457	TOP2B	0.244345	0.0111625	BOAT	-0.276535	0.0285693				ZNF326	0.496571	0.0110252
LOC389599	0.402355	0.0237482	LOC400061	0.137285	0.0111717	LOC642975	-0.160473	0.0286506				LOC728779	-0.201294	0.0110654
LOC644642	-0.396847	0.0237632	ASXL1	-0.148861	0.0111733	GFOD1	0.135129	0.0287411				MEIS1	0.163137	0.0110722
MXI1	0.396214	0.0237767	NFATC3	-0.204398	0.0112192	LOC344382	-0.0894424	0.0287741				USP5	-0.205278	0.0111224
SLC25A26	0.179892	0.0237939	DNAJB11	-0.176537	0.011228	PLXNA4	0.113539	0.0288272				PDSS1	0.177567	0.0111632
LOC644250	-0.481564	0.0238519	LOC441151	-0.165624	0.0112539	LOC642947	0.333261	0.0288783				SLC25A20	-0.187955	0.0111943
GLS	-0.17533	0.0238988	LOC440353	0.386979	0.0112939	AHCTF1	0.103508	0.0290687				IMAA	-0.266486	0.0112371
C19orf56	0.236317	0.0239443	SNAPC2	-0.30167	0.0113469	CLK1	0.179365	0.0290966				PHKA2	-0.274206	0.0112374
DYSF	-0.380646	0.0239628	DOCK11	0.201074	0.0113678	ISCA1	-0.292199	0.0292717				LOC648390	0.173713	0.0113094
LOC730202	-0.203283	0.0240331	DDX21	0.194074	0.0114728	PKP2	-0.188061	0.0294119				C11orf63	-0.480327	0.0114006
FLJ10374	0.263041	0.0241092	SPTBN2	-0.0939165	0.0114835	RBM22	0.171172	0.0294215				NME1-NME2	0.217469	0.0114608
TEX2	-0.158735	0.0241256	LOC729225	-0.283313	0.0114985	LOC641823	-0.281236	0.0295752				PARP12	-0.411235	0.011465
CRB3	0.133737	0.0242953	UNC13A	-0.118775	0.0115383	SLC22A1	-0.12823	0.0296454				ALOX12	0.206099	0.0115422
LARS	-0.127076	0.0243359	BMP8B	-0.264813	0.0115392	C1orf57	0.0972386	0.0296805				PINK1	0.379018	0.011627
LOC392437	0.368961	0.0244288	SFRS14	0.127741	0.0115458	LOC643509	0.27903	0.0297209				LOC100128288	-0.507839	0.0116401
LOC729603	-0.504169	0.0244736	PANK3	-0.279716	0.011566	FCGR3B	0.272783	0.029743				ADCY7	0.226111	0.0116413
RGS10	0.347349	0.0244811	C8orf55	0.126753	0.0115755	CROP	0.161681	0.029759				EIF1B	0.383287	0.0117488
ALPL	-0.564937	0.0245123	SNRPA1	0.150145	0.0116356	RASSF1	0.153369	0.0298127				PRDX1	0.450922	0.011765
MFSD11	-0.351826	0.0246299	RBM5	0.183992	0.011708	SNRNP70	0.150383	0.0299843				GNPNAT1	0.351504	0.0117815
SEPX1	-0.353837	0.0247659	KIAA1462	-0.081096	0.0117405	MIR1909	-0.159047	0.0300029				SNX15	0.384628	0.0118079
E2F3	-0.265691	0.0248056	LOC389523	-0.141496	0.0117784	CA8	-0.263762	0.030123				AGPAT3	0.168251	0.0119427
OPRL1	-0.224166	0.0248169	COMMD8	0.235955	0.0117957	FAM39DP	0.189838	0.0301363				TDRD1	-0.341133	0.0119712
PREX1	-0.183988	0.0248462	LOC100130750	-0.120083	0.0117981	BMP2K	-0.262093	0.030151				C11orf58	0.211796	0.0119842
HIGD1A	0.350568	0.0249364	LOC654020	-0.196517	0.0118841	SNHG8	0.252664	0.0301681				SEC62	0.41695	0.0119881
ZCCHC6	-0.285249	0.0250086	PRNPIP	-0.124251	0.0118895	GCLC	-0.302111	0.0302108				PDCD10	0.367367	0.0120276
RNF11	0.402084	0.0250365	H2AFZ	0.206379	0.0118954	HNRNPU	0.168898	0.030227				CD68	-0.403384	0.0120433
HEBP1	0.661222	0.0250671	CXCR4	0.362748	0.0118979	ENOSF1	0.0938656	0.0303549				F2R	-0.316003	0.0121022
CTCF	-0.138888	0.0251654	HTRA4	-0.0932696	0.0119279	PTGDS	0.147809	0.030448				C12orf29	0.296712	0.0121671
ARMCX6	0.0980975	0.0252427	PTBP2	0.118185	0.0120038	BRIX1	0.113213	0.0304903				SLC25A46	0.291536	0.0121895
MGC26356	-0.408951	0.0252476	C8orf48	-0.145036	0.0120441	TFDP1	-0.312263	0.0306561				DRAM1	-0.158664	0.0122614
LOC400713	-0.189744	0.0254473	CYP2C8	-0.14383	0.0120442	LOC727808	0.255126	0.0306641				LOC100132540	0.569118	0.0122636
ZNF671	-0.121492	0.0254626	F12	-0.0943066	0.0120656	CNOT1	0.178697	0.0307242				EXOC3	0.19949	0.0122776
LOC643779	0.159581	0.0254752	FLJ23152	-0.194379	0.01208	HSPC171	0.128733	0.0309242				LOC653829	-0.292733	0.0124052
HIST1H3H	0.324326	0.0255111	FAM160B2	-0.108072	0.0120836	PSMB8	0.178926	0.0311693				DPH5	0.201559	0.0124955
ZNF468	-0.126039	0.0256674	MRPS30	0.160035	0.0121377	SORT1	-0.188001	0.0311774				C22orf30	0.218913	0.0125193
ALPP	-0.498288	0.0257318	PYCR1	-0.135786	0.0121792	LOC150577	-0.159819	0.0312587				WDR51B	0.486195	0.0125675
CLSTN1	-0.228313	0.0257398	LOC550643	0.244704	0.0121822	LOC645942	-0.111146	0.0313598				LOXHD1	0.132528	0.0125808
POLR3K	0.226896	0.0258436	LOC648059	-0.112768	0.0121849	COPS3	-0.286464	0.0315369				NAPA	0.270504	0.0126281
DUXAP3	-0.512325	0.0258455	METTL5	0.22012	0.0121875	SEMA3E	0.315349	0.0315522				FAM177A1	-0.20011	0.0126652
NDUFA13	0.28288	0.0258664	FBN2	-0.178901	0.0122099	FLJ44124	0.370357	0.031559				SLC22A1	0.167309	0.0127121
UBE2H	0.428087	0.0258785	GPR56	0.320028	0.0122119	LOC728734	-0.250049	0.0316038				BNIP3L	0.483559	0.0127328
DHRS1	0.194075	0.0259362	PRTN3	-0.328326	0.0122442	LOC649192	-0.104332	0.0316484				YOD1	0.568118	0.0127369
MMP9	-0.65295	0.0259715	LOC645387	0.195847	0.0123702	LOC729090	0.30529	0.0316945				PCDHB9	-0.367665	0.0127429
SNCA	0.429812	0.0260418	ZCCHC9	0.170404	0.0124098	FLJ10081	0.1168	0.0317579				ESPN	0.567574	0.0127592
AIM2	-0.284585	0.0261223	SFRS17A	0.156241	0.0124322	SDSL	-0.164847	0.031762				LOC647742	0.457011	0.012944
ZFP91	-0.255268	0.0262023	LOC651149	0.184604	0.012435	SAMD3	0.11844	0.031763				HIGD1A	0.511859	0.0129768
LOC401076	-0.344819	0.026216	ZSWIM4	-0.164373	0.0125008	SNHG3	-0.140779	0.0318276				LOC100128731	0.321532	0.0130477
LOC728533	-0.201262	0.0263274	RNF169	-0.115391	0.0125121	SNX17	-0.125446	0.0320353				ZNF674	-0.453536	0.0130809
PIP5K2B	-0.50599	0.0263651	COPS2	0.104877	0.0125464	LOC647592	-0.186555	0.0320384				SRPRB	-0.208919	0.0132543
LOC654135	0.10749	0.0263772	STARD3	0.0803721	0.0125562	LOC644988	0.150515	0.0322426				SNX3	0.372947	0.0132934
EIF3K	0.207804	0.0264089	LOC645663	-0.254169	0.0125662	KREMEN2	-0.106653	0.032377				ISCA1	0.421924	0.0133246
TMEM106A	-0.410502	0.0264157	PTRH2	0.18034	0.012569	STK11	-0.238149	0.0324713				NAG18	-0.288912	0.0133299
LOC654053	-0.18088	0.026421	HACE1	-0.116581	0.012591	RSU1	-0.231773	0.0325282				LILRB3	-0.378893	0.0133364
ZNF674	-0.33436	0.0264752	CXorf59	-0.128102	0.0126264	LOC728484	0.231135	0.0325334				POLR1D	0.454723	0.0133366
C3orf36	0.133142	0.0265221	LOC100132564	-0.172478	0.0126671	LOC441251	-0.0859886	0.0325408				YIPF6	0.445133	0.0133782
LOC100128460	-0.216014	0.0265351	FAM110A	0.140759	0.0126855	SETD2	0.127231	0.0327077				LOC407835	0.326803	0.0134951
AQP9	-0.487818	0.0265842	MPV17	0.0803918	0.0126894	C9orf142	0.188027	0.0327691				LOC100134537	0.224996	0.0135497
CLK4	-0.234215	0.026599	POLR2C	-0.129839	0.0127203	LOC645715	0.227278	0.0328876				SH3BP1	-0.227705	0.0135544
CLIC2	-0.14898	0.0266108	SAMD6	-0.120527	0.01273	LOC100132593	0.167365	0.0328952				OXSR1	0.292386	0.01363
AKAP10	-0.104832	0.0266528	MRPS25	0.154214	0.0127416	DENND2C	0.142978	0.033152				STRN	0.264144	0.0136479
FAM108A2	0.20233	0.0267225	LOC442711	-0.175592	0.0127618	PSMB1	0.176791	0.0331759				DAP	0.358171	0.0136879
SLC25A19	-0.116227	0.0267544	ABHD6	-0.0873868	0.0127652	DDHD2	-0.145018	0.0332089				FLJ40722	-0.43755	0.0136948
C17orf39	0.152154	0.0268637	LOC644642	-0.318047	0.0129182	GTF2H4	-0.12703	0.0333254				LOC645447	0.267422	0.013713
ASNSD1	0.331049	0.0269096	APOL3	0.136851	0.0129738	E4F1	0.157314	0.0334174				WDR74	-0.230442	0.0137493
SLC4A1	0.59423	0.0271508	PAX9	-0.112514	0.0129764	LOC100130168	0.344363	0.0337083				ATG10	-0.348574	0.0137966
RAP2A	0.326462	0.02723	SAPS1	-0.184128	0.0130472	BMS1P5	0.252631	0.0337183				LOC652640	0.158404	0.0137976
PARP12	-0.288438	0.0273675	PLA2G4B	0.211233	0.0130768	NKTR	0.151334	0.0339255				LOC100133568	0.543405	0.0138046
MKRN1	0.28423	0.0273972	ZFYVE19	-0.215199	0.013104	INPP5K	-0.1945	0.0339552				DYNLRB1	0.263311	0.0138246
S100A13	0.216801	0.0274043	HSPBAP1	0.132244	0.0131382	GPHB5	-0.0924066	0.0340964				LOC728620	-0.212258	0.0138704
RFWD2	-0.230786	0.0275295	LOC100130071	-0.0639557	0.0131716	PTRH2	0.168553	0.0341016				PXMP3	0.25363	0.013915
C18orf25	-0.24017	0.0276365	CYP2D7P1	-0.122264	0.0131729	PPM1A	-0.189902	0.0343111				BLOC1S1	0.328404	0.0139527
RBBP4	0.124929	0.0276753	RNU86	-0.105565	0.0131797	ELOF1	-0.301472	0.0343169				ITIH5	-0.440016	0.0139745
MIR645	0.140696	0.0276999	MAPK8IP3	0.170276	0.0132329	LOC728485	-0.10554	0.0343256				MCL1	-0.401546	0.0140174
CREB1	-0.371092	0.027877	NOP16	0.073635	0.0132636	RBM25	0.204775	0.0343969				ITPRIP	-0.295436	0.0141191
METTL5	0.246986	0.0278959	FLJ41481	-0.123147	0.0133681	NOP10	0.203429	0.0345717				N4BP1	-0.169424	0.0141427
C6orf62	0.241133	0.0279839	SNRPB	0.191625	0.0133734	FEZ1	-0.15472	0.0346243				LOC100128510	-0.324581	0.01415
PDLIM7	0.233462	0.0280781	CD151	-0.138144	0.013376	HIATL2	0.314244	0.0346864				TSPAN32	0.356283	0.0141506
LOC100132727	-0.50594	0.0283857	LOC644686	-0.230086	0.0134076	PCGF5	-0.231495	0.0347565				LOC100132769	0.126443	0.0142792
B3GALT4	-0.10752	0.0286661	GPR161	-0.216816	0.0134112	FLVCR2	-0.138511	0.0347739				TMOD1	0.544697	0.0143026
RPL31	0.141986	0.0286671	C20orf71	-0.332689	0.0134394	LOXHD1	-0.129952	0.0349303				SPN	-0.378034	0.0143149
LOC389765	-0.400858	0.0287291	PRDM9	-0.362964	0.0134931	C8orf45	0.304041	0.0349388				LOC645058	0.368077	0.0143234
ZMYND11	-0.272566	0.0289104	TSR2	0.141763	0.0135411	AXIN1	0.14782	0.034952				LOC152578	0.339411	0.0143254
RFXANK	0.240288	0.0290309	GGNBP2	0.155283	0.0135671	LOC400948	-0.190372	0.0349551				PSMF1	0.404131	0.0143802
TBC1D14	-0.267628	0.0291735	SNORA67	-0.169542	0.0135756	AKAP7	-0.193741	0.0350135				UBE2F	0.349641	0.0143804
LOC441896	0.143421	0.0292981	SCAP	0.20482	0.0136349	DOK2	0.131072	0.0350434				ZNF364	0.240858	0.0144041
LOC128192	0.231743	0.0294161	CALN1	-0.246944	0.0136967	MAX	-0.163777	0.0354126				SNORD31	0.25705	0.0144156
ZFYVE20	-0.151927	0.0294581	TGM5	-0.128382	0.0137192	SLAMF6	0.172962	0.0354181				GCAT	0.393685	0.0144167
TAF10	0.189417	0.0295025	SGCA	-0.209362	0.0138075	LOC728590	0.212489	0.0356408				FGA	0.129816	0.0144231
MAPRE2	0.202131	0.0295931	LOC401561	-0.104234	0.013827	DMC1	0.328137	0.0356443				TES	0.244706	0.0144753
LOC554208	0.147485	0.0296251	SRF	-0.15703	0.0138436	ABHD6	-0.0849246	0.035648				GGA1	-0.333672	0.0144779
CHD2	0.254487	0.0296517	KLRF1	0.31469	0.0138464	PARP12	0.2339	0.0357205				C17orf39	0.214354	0.014538
GPR1	-0.418987	0.0296605	PRB3	-0.119857	0.0138982	CYCSL1	0.136251	0.0357667				LOC100133607	-0.389552	0.0146566
PGK1	-0.242145	0.0297118	SPOPL	0.129804	0.0140092	MDH1	0.210043	0.0359185				CYLD	-0.234945	0.0147161
LOC653086	-0.488607	0.0297778	SAMD10	-0.189746	0.014013	CLIC3	0.321401	0.0359284				ARL2	-0.260484	0.0147545
C21orf58	-0.224044	0.0298463	NACAP1	0.197128	0.0140323	IL10RA	0.211902	0.0359909				MFSD11	-0.432766	0.0147968
SURF1	0.161712	0.0298471	BRD4	-0.10268	0.0141004	NLRP8	0.372322	0.0360473				CTPS	-0.117239	0.0148333
PLA2G2D	-0.343209	0.0298673	RETNLB	-0.266747	0.014135	LOC283953	-0.185347	0.0361032				BTF3	0.45941	0.0148465
LOC641825	0.12393	0.0299121	PSMD11	-0.1496	0.0141912	HNRNPH3	0.163569	0.0363344				KIR3DL2	0.377344	0.0148719
NCF2	-0.277692	0.0299331	NGLY1	0.16808	0.014202	AP2B1	-0.126174	0.0363762				ADD1	0.233307	0.01492
ISOC1	-0.122455	0.0300692	LCNL1	-0.13005	0.0142675	CD300A	0.215062	0.036422				PAM	-0.425796	0.0149714
F2R	-0.201674	0.0301321	NOP2	0.10447	0.0143472	CEP350	0.166527	0.0364705				PTPLB	-0.27081	0.0149773
MEPCE	0.149306	0.0301411	LOC652669	-0.107623	0.0143956	FLNB	0.148475	0.0365182				TNFSF15	-0.371341	0.0149819
C1orf26	0.165161	0.0301712	LOC100128074	-0.15738	0.0144182	DPY19L1	-0.101919	0.0365916				ZNF669	-0.208136	0.0149849
EXOC6	-0.247239	0.0302251	CD300A	0.205644	0.0144803	PATL2	0.121966	0.0366032				ZNF746	-0.276702	0.0149944
COX7B	0.261822	0.0303239	GDPD4	-0.273514	0.0145211	KIAA2013	0.121355	0.0366155				WDR13	0.284716	0.0150497
MLLT11	0.127671	0.0303972	SMARCA4	-0.197094	0.0145887	GABBR1	-0.0966281	0.0369125				SNN	0.262346	0.0150997
HCK	-0.316205	0.0304	IKZF2	-0.178244	0.0146839	RALBP1	-0.228265	0.0370622				EIF1AY	0.266574	0.0151464
MYL4	0.38823	0.0304261	LOC653590	-0.0885148	0.0146994	MIR106A	-0.0903422	0.037304				ACIN1	-0.164267	0.0151752
ATG12	-0.15345	0.0305146	CKAP5	0.187126	0.0147259	LOC729340	0.226971	0.0373852				C9orf156	-0.175449	0.0151819
BRI3	-0.231426	0.0305729	HAGHL	-0.126621	0.0147453	LOC152578	-0.192126	0.0374478				TNFSF14	-0.312771	0.0152059
C16orf58	0.247087	0.0305873	ZC3H5	0.140317	0.0147507	KIR2DL4	0.179605	0.0374783				CCNDBP1	0.491865	0.0152482
CCDC128	-0.205835	0.0307903	CRYAA	-0.176307	0.0147966	C8orf37	0.331138	0.0375894				LOC255167	-0.372402	0.0152885
LOC643997	0.231818	0.0308008	NGDN	0.14438	0.0148764	PRAF2	-0.146043	0.0376866				SNW1	0.207152	0.0154036
FEN1	-0.126199	0.0309178	PIGP	0.167124	0.0148793	DARC	-0.451531	0.0376914				C8orf45	-0.469427	0.0154474
RPL7	0.255143	0.0309621	MED31	0.159703	0.0148868	MAP1LC3B	-0.196093	0.0377397				CCR6	-0.283892	0.0154717
SERF2	0.207077	0.0309814	CCDC5	0.0891796	0.0148892	KLRG1	0.276336	0.0377637				XRCC2	-0.510875	0.0155146
PCBP1	0.210296	0.0310059	ACTR10	0.249978	0.0149038	LYPLA1	-0.11386	0.037887				ELOF1	0.436225	0.0156618
EVI5	-0.379656	0.0310892	GAPT	0.219585	0.0149529	HNRNPAB	0.169455	0.037938				FGF18	0.238415	0.0156655
LOC100130111	0.139042	0.0311356	LOC645362	-0.240768	0.0150769	SAFB2	0.15443	0.038105				RRP7A	-0.205657	0.0156833
FAM75C1	0.170414	0.031199	ZNF24	-0.225788	0.0151147	UTP18	-0.120443	0.0381411				UPF1	-0.200893	0.0157714
LOC100130276	-0.2781	0.0313332	NPEPL1	0.166423	0.0151189	IER2	-0.177131	0.0381537				GLUL	0.361667	0.0157725
SLC19A1	-0.140403	0.0313478	BUB3	0.105464	0.0152072	GZMB	0.477223	0.0383054				GSTA3	0.191043	0.0158648
TARS	-0.145362	0.0313533	PRKACA	-0.192015	0.015255	C1orf144	-0.150822	0.038387				C18orf10	0.451767	0.0159488
PSMD11	-0.174835	0.0313866	LOC284393	0.178409	0.0152951	DPY30	0.158615	0.0385467				FAM10A4	0.31499	0.0159992
CUTL1	-0.134847	0.0313947	TWIST2	-0.186237	0.0153041	MTX2	0.129225	0.0386069				CCBE1	-0.496259	0.0160248
GABARAPL2	0.375612	0.0314164	LOC646372	-0.321195	0.0153215	NR2F2	0.0867681	0.03868				RBM33	-0.320452	0.0161293
HN1L	0.13489	0.0314167	LOC644313	-0.0750396	0.0153709	NCF1C	0.220057	0.0387746				DAPP1	-0.252717	0.016144
DMC1	-0.459738	0.0314187	GRAP	0.234761	0.0153819	TNFRSF4	0.086133	0.0389826				UBL5	0.29715	0.0161589
KCNJ10	0.276917	0.0315775	FCF1	-0.0962182	0.0153844	SNORA61	0.109902	0.0390525				RFXANK	0.302692	0.0161707
LOC100132528	0.275274	0.031583	FOXI3	-0.188013	0.0153962	FAM113A	0.0851152	0.0390625				SYAP1	-0.242054	0.0162433
HSBP1	-0.204934	0.0316025	LOC100133402	-0.0720615	0.0156328	CLDN14	-0.115427	0.0391006				GPX7	0.222836	0.0163539
TMEM50B	-0.114069	0.0316888	LOC653566	0.163145	0.0156551	PCMTD2	-0.271293	0.0392668				C22orf25	0.430703	0.0164048
MRPS28	0.163488	0.0317067	HOXC6	-0.1289	0.0156797	SHF	-0.0948693	0.039293				EVI5	-0.345809	0.0164528
ERAL1	0.301468	0.0317337	TOPBP1	0.14504	0.0156826	LOC728791	0.231011	0.0393202				BMP8B	-0.225514	0.0164993
PPP1CB	0.145712	0.031737	RRN3	0.103698	0.0156905	TTC14	0.166073	0.0393916				LOC554208	0.210974	0.0165321
FLVCR1	0.107723	0.0318123	ID2	0.25536	0.0157031	ZMYM1	-0.0927248	0.0394837				DYNLL2	0.409235	0.0165574
LOC651453	0.137635	0.0318423	JAG1	-0.0660796	0.0157214	THAP6	0.0753167	0.039531				FEN1	-0.15889	0.0166418
EIF2S1	-0.142413	0.0319071	MMS19L	0.146034	0.0157465	ZNF324	0.0889579	0.0395632				SLC16A3	-0.541811	0.0166671
HIATL1	-0.0887847	0.0319786	LLPH	-0.300914	0.0157731	PCMT1	-0.192708	0.0396455				LCOR	-0.256308	0.0167404
RUFY1	0.0958705	0.0319981	C7orf54	0.110306	0.0158403	SNORA14B	-0.0767657	0.0396577				RAD21	-0.286418	0.0168547
LOC729090	-0.40793	0.0320446	SOX8	-0.161057	0.0158802	SMCHD1	0.144679	0.039691				LMTK3	-0.125264	0.0168554
TMEM191A	-0.429765	0.0320869	RUNX3	0.271789	0.0158977	CRYGA	-0.112527	0.0397001				CRKL	0.302598	0.0169959
LOC390183	0.128404	0.0320888	MZF1	0.149534	0.0159275	AOF2	0.0913606	0.0397869				FIS1	0.333708	0.017045
B4GALT5	-0.378099	0.0321078	WDR67	0.0920788	0.0159291	LOC100133017	-0.0715386	0.03981				ARPC5L	-0.227811	0.0170589
SNX5	0.27848	0.0321289	ARMC8	-0.193381	0.0159588	ZNF700	0.101475	0.0398608				PP8961	0.427652	0.0170861
SLC44A1	-0.130262	0.0321653	LOC728888	0.321059	0.0159609	GLOD4	0.14245	0.039889				POLR2J3	0.309534	0.0171417
ZNF658B	0.103477	0.0321755	FLJ44790	-0.24986	0.0160152	GRASP	-0.222647	0.0399094				ALG13	0.37846	0.0172151
LOC729208	0.325881	0.0321976	C6orf61	-0.0635752	0.0160516	TMEM217	-0.146303	0.0399511				PCMTD1	0.350455	0.0173285
SPSB3	0.238131	0.0322195	LOC642017	-0.21663	0.0160985	SGSM2	0.207102	0.04013				COX6A1	0.233359	0.0173343
CLIP1	-0.281504	0.0322502	OGT	0.211437	0.0161175	LOC100131686	-0.120779	0.0401334				TFE3	0.184659	0.0173575
SEMA4A	-0.239367	0.0323357	BAT2D1	0.220937	0.0161779	ITGAL	0.186963	0.0402448				LOC652140	0.436965	0.0174292
LAMP1	-0.24946	0.0324771	NETO1	-0.151123	0.0162841	LOC286016	-0.13833	0.040264				SLC11A2	-0.320473	0.0174725
LGALS2	-0.350104	0.032795	LOC401268	-0.329748	0.0163041	NUDC	0.173115	0.0402701				CCDC23	0.554146	0.0175387
FAM177A1	-0.141816	0.0329944	RAN	0.220428	0.0163221	SKIP	-0.189987	0.0403439				TBCEL	0.503157	0.0177913
FUNDC1	0.262584	0.0329996	LOC440389	-0.12328	0.0163288	PLA2G4B	0.172144	0.0404043				LTBP4	0.13398	0.0178082
PACSIN2	-0.180474	0.0330639	FLJ25363	-0.345217	0.0163496	LOC439953	0.210102	0.0404063				NRK	0.278442	0.0178581
CCDC23	0.355591	0.033126	LOC100134648	0.284518	0.016354	NR2E1	-0.121667	0.0404178				LOC100130818	0.19958	0.0179268
C10orf73	-0.091452	0.0331736	NCBP1	-0.149834	0.0163896	ZDHHC8	0.178098	0.0404648				SCAP	-0.292864	0.017943
PAGE2	0.211137	0.0331828	IRF4	-0.112831	0.0164189	LOC649864	0.0904135	0.0404829				NOTCH1	-0.337202	0.0179694
LOC100133224	0.128396	0.0332241	CD52	0.307725	0.0164756	LOC100129129	-0.107106	0.0406356				PRO0628	-0.319971	0.0179891
ANKRD44	-0.158881	0.0333484	SNRNP70	0.157684	0.0164873	VPS16	0.139903	0.040636				DTWD2	-0.465413	0.0180011
LITAF	-0.426954	0.0333982	ZNF93	-0.334706	0.0164941	LOC729217	-0.121006	0.0407083				PPP1CB	0.211844	0.018018
IFNAR1	-0.277332	0.0335653	LOC728485	-0.110848	0.0165894	SMAD3	0.10776	0.0408053				DNAJB2	0.249564	0.0180692
ZFAND1	0.104126	0.0336098	AP3S1	0.217471	0.0166171	LOC100129502	0.29002	0.040815				YWHAB	-0.156434	0.018164
HSD17B12	-0.178516	0.0337529	PPP1R1B	-0.126492	0.0166191	MAF1	-0.27651	0.0408163				LOC728553	0.177572	0.018267
RABGGTB	0.157493	0.0337958	TNFSF12	0.165251	0.0166293	FAM38B	-0.14787	0.0408697				RNF187	0.24797	0.0182715
LOC653648	0.255395	0.0339122	LOC440354	0.15158	0.0166576	LOC647389	0.221428	0.0408933				LOC653377	0.357785	0.0183041
C7orf38	-0.124957	0.0339177	TTC31	0.115798	0.0166679	EDARADD	-0.14038	0.0409209				ADPRHL2	0.303648	0.0183093
LOC342994	-0.102181	0.0340572	WDSUB1	0.110055	0.0168706	MCRS1	0.142637	0.04096				LDLRAP1	-0.172157	0.018439
LOC643882	-0.207734	0.0341337	ARHGAP24	0.08201	0.0169183	REV1	0.0707496	0.0411382				RPL41	0.118781	0.0184729
INO80C	0.209848	0.0341357	EIF2S3	0.212284	0.0169835	AHSA2	0.215489	0.0411532				PSMD12	-0.209757	0.0184988
RAB10	-0.22878	0.0341617	LOC728147	-0.0793684	0.0170242	HINT3	-0.198037	0.0412643				LOC653498	0.308482	0.018536
SSU72	-0.203997	0.0342433	AMACR	-0.0843179	0.0170588	BANP	0.1089	0.0413124				KEL	0.417115	0.0185749
CD53	-0.235512	0.0343122	TSPAN32	0.254579	0.0170705	MRPL1	0.134937	0.0413247				GUCA2A	0.307305	0.0186262
ELL2	0.221338	0.0343385	C1orf41	0.172279	0.0171272	ALG5	0.149637	0.0413548				LOC650546	0.160369	0.0186265
LOC642738	0.263615	0.0343979	SRP14P1	0.169793	0.0171403	OSBPL2	0.192515	0.0415322				NDUFA13	0.323418	0.0186548
LOC645387	0.216622	0.0344612	ABCC6P2	-0.110139	0.0171431	LOC553158	-0.11378	0.0417147				NCOA4	0.297774	0.0186654
FRYL	-0.125671	0.0344924	ELP2	0.113571	0.0171696	TRAK2	-0.381597	0.0417843				CISD2	0.503299	0.0187716
TMED9	-0.194939	0.0345604	LOC644117	-0.144621	0.01718	OPTN	-0.279617	0.0418351				AIDA	0.348283	0.0188064
ALOX5	-0.391514	0.0346692	C9orf130	-0.356595	0.0171948	UBFD1	-0.172977	0.0420619				JPH2	0.304597	0.0188914
MAX	0.231931	0.0348103	TNRC6B	0.257049	0.0172277	LYSMD2	0.247856	0.0420921				LOC100128098	-0.548937	0.0190005
LOC643949	0.267954	0.0348991	CTSC	0.201224	0.0172668	DOCK3	-0.106291	0.0421126				RAB6A	0.240055	0.0190226
HIAT1	-0.12428	0.0349151	BRD7P2	0.118916	0.0172993	SAC3D1	0.0882241	0.0421212				TOP3A	-0.140659	0.0190392
SNRPN	0.20379	0.0349323	TMEM219	-0.144124	0.0173269	LOC727934	-0.0994229	0.0421917				C11orf24	0.135535	0.019095
MAF1	0.328244	0.0350765	LOC100133600	-0.254041	0.0173497	STAU1	-0.185952	0.042204				BRP44	0.430815	0.0190956
C21orf7	0.533509	0.0350876	SNX4	0.156376	0.0173571	ANKRA2	0.114162	0.0422919				FLJ13224	0.31233	0.01911
BCL2L1	0.420624	0.0352039	LRRN1	-0.133902	0.0173573	SLC6A10P	-0.197867	0.0423441				HNRNPUL2	-0.257144	0.0192073
RSRC1	0.301325	0.0352156	LOC442366	-0.0919402	0.0173621	PPA2	0.307041	0.042422				LOC100130624	0.247213	0.0193367
LOC100128505	-0.468707	0.0352463	LOC643873	0.235569	0.0173717	SUPT4H1	-0.183476	0.0425466				C20orf175	0.368642	0.0193436
ZNF486	-0.472347	0.0352561	CALB2	-0.160426	0.0173943	LELP1	-0.2747	0.0426063				GSTP1	-0.190739	0.0193917
SYNJ2BP	-0.266765	0.0353549	LOC645723	-0.108849	0.017539	TRAPPC6A	0.152101	0.0427962				ICAM4	0.277215	0.0194113
CIAO1	-0.23831	0.0353558	GRWD1	-0.119602	0.017629	TFDP2	-0.253958	0.0428076				NAP1L1	0.222354	0.0194176
MFN2	-0.232431	0.0355159	KIAA1468	0.092209	0.0176994	DAPK1	0.111389	0.042821				PPFIBP1	0.332326	0.0194526
LOC645452	-0.491464	0.035576	LOC100131460	-0.145286	0.017758	CBR4	0.0740398	0.0428398				RPL7L1	-0.266612	0.0194749
GLB1	-0.196596	0.0356381	CCDC51	-0.161086	0.0178712	PCSK7	0.124448	0.0429292				RFFL	0.209884	0.0194819
SERTAD3	-0.142711	0.0357348	DDX1	0.145367	0.0178978	BRD7P2	0.119655	0.043038				LYPLAL1	0.19167	0.0195705
LOC100133298	-0.322292	0.0358732	LOC646753	-0.345863	0.0179208	LOC728755	0.255053	0.0434891				LOC100134364	0.447197	0.0196549
GATS	-0.110505	0.0358894	SIGLEC5	-0.110614	0.0179319	TLK2	0.0953151	0.0436272				LOC728190	0.28364	0.0196687
PRPSAP2	0.242979	0.0359672	ATP1A4	-0.112303	0.0179621	SHOX2	-0.087202	0.0436523				LOC641823	0.400687	0.0196726
ZNF398	0.148979	0.0360281	ZC3H4	0.151249	0.0179635	LOC651309	0.316214	0.043854				LOC648796	0.457503	0.0197242
BCOR	-0.109092	0.0360552	LOC100128657	-0.120061	0.0179912	MCART1	0.344169	0.0439431				PCK2	-0.113611	0.0197979
UBE4B	-0.143431	0.0360798	ARPC3	0.265781	0.0180038	ANGPTL4	-0.163776	0.0440859				MAX	0.302442	0.0198858
NIPAL4	0.133942	0.0360933	LOC646567	0.212079	0.0180393	LDHB	0.244271	0.0440922				COL17A1	-0.65154	0.0198885
RCN2	0.204978	0.0360957	EEF1B2	0.109507	0.0180509	PTPRCAP	0.243118	0.0441893				ZNF585A	0.337428	0.0199097
CSTA	-0.130923	0.0361226	PTGDR	0.0924548	0.0180528	KCNJ10	-0.216062	0.0442764				LOC730183	0.23389	0.0199759
LPAR2	-0.298942	0.0361435	LOC100133298	-0.267491	0.0180563	HCP5	0.206431	0.0443769				C20orf3	-0.425452	0.0200843
FAM153B	-0.390115	0.0361507	CRYGA	-0.118579	0.0181301	PLCB2	0.197406	0.0444734				C20orf30	0.196718	0.0201242
C19orf31	-0.265391	0.0363636	DSCAM	-0.214424	0.01817	ANXA2P2	0.140221	0.0445351				OCIAD1	-0.245214	0.0201546
EDG4	-0.349835	0.0364528	RNASE3	0.433938	0.0182563	EZH1	-0.117608	0.0445427				FEM1A	0.319348	0.0201618
NUDT18	-0.125522	0.0364543	HSD17B11	0.250811	0.0182877	PUM2	0.114607	0.0447738				SDHALP1	-0.508186	0.02034
LOC388789	0.163941	0.0364819	CRLF1	-0.117098	0.0183506	ABCA9	-0.076635	0.0449816				LOC400464	0.133089	0.020358
CDKN2AIPNL	-0.45706	0.0365089	LOC731196	-0.249207	0.0183623	C7orf59	0.208831	0.0450307				STK11	0.289852	0.0203716
LOC100130624	0.191667	0.0365171	GUCA1A	-0.159972	0.0184664	NUBPL	0.312991	0.0450432				SUSD5	0.184894	0.0204249
CHCHD9	0.221971	0.0366658	SCRIB	0.0674446	0.0184889	GPR161	-0.186862	0.045111				PIAS4	-0.176174	0.0204459
TMEM86B	0.383956	0.0367035	LOC728694	-0.147422	0.0186002	AARSD1	0.076442	0.0451254				ARV1	-0.114252	0.0205665
DULLARD	0.178023	0.0367199	LOC650029	0.133751	0.018617	MX2	0.23184	0.0453061				LMOD3	-0.499417	0.0205991
PCDHB9	-0.363538	0.0367482	CCDC33	-0.32526	0.0186258	CREB1	0.245788	0.0453087				GSPT1	0.342755	0.0206213
LOC647673	0.285087	0.036755	NME3	0.159843	0.0186826	ATPIF1	0.0984611	0.0453156				PIP4K2A	0.564722	0.0206301
LOC391370	0.180982	0.0367747	SMAD2	-0.076505	0.0187474	PSMF1	-0.249925	0.0453502				DDX41	-0.131365	0.0206312
ZNF428	0.212539	0.036882	SLC36A4	-0.108282	0.0187649	EPB41L5	-0.179025	0.045364				PGM2L1	0.321078	0.0207067
PTPRA	-0.102131	0.0370769	C7orf44	0.1909	0.0187711	SLC36A1	-0.0720565	0.0454674				COPS7B	-0.200045	0.0207779
ACRBP	0.318162	0.0371845	SCLY	-0.0929899	0.0188081	MIR302C	-0.186547	0.0454769				CDC42	0.235204	0.0208193
LOC643384	-0.10853	0.0372656	LOC339760	-0.256629	0.0188153	LOC644083	-0.12159	0.0455741				NCBP2	0.251997	0.0208452
ZBTB34	-0.185827	0.0373294	LPCAT3	-0.267059	0.0188171	LOC728809	0.362052	0.0455809				SNRPN	0.258443	0.0209317
TMEM14C	0.314228	0.0374387	CNPY2	0.147029	0.0188448	PRDX1	-0.217592	0.0456686				C1orf26	0.229316	0.0209663
PRCP	-0.255223	0.0374729	LOC643388	-0.174809	0.0188948	MLX	-0.0781485	0.0458393				NBEAL2	-0.335938	0.0209847
COMMD9	-0.201575	0.0375305	PRR14	0.146489	0.0189027	C17orf39	-0.118893	0.0458821				LOC642333	-0.324281	0.0210429
LOC730993	-0.25764	0.0375329	PPARG	-0.124953	0.0189428	NAB2	-0.15069	0.0458934				EPB41	0.666437	0.0211918
LYPLAL1	0.174894	0.0375351	TMEM126B	0.160104	0.0189635	UBTD1	-0.0848447	0.0460867				SRP14P1	0.290168	0.021204
LOC440359	0.378236	0.0375553	LOC645464	-0.0994223	0.0189763	LOC650132	-0.12031	0.0462116				LOC653086	-0.519839	0.0212098
ZNF148	-0.300369	0.0376224	TRAT1	0.211259	0.0189993	TBCCD1	0.139641	0.0462479				PSMD4	0.295865	0.021211
FLJ38717	-0.268023	0.0377144	GAD1	-0.28062	0.0190541	SPN	0.238766	0.0462506				CLECL1	0.236716	0.0212154
GNPNAT1	0.220488	0.0377727	C12orf30	-0.186505	0.019107	ADD1	-0.154354	0.0462586				C9orf80	-0.25879	0.0213873
PPFIA1	-0.219092	0.0379354	LOC100132528	0.254149	0.0191384	ZNF682	0.321242	0.046322				BRIP1	0.213977	0.0214636
LOC100132213	0.179026	0.0379355	LOC149620	-0.226578	0.0191391	MRPS23	-0.0649599	0.0465833				LOC644353	-0.145273	0.0214977
PDCD7	-0.20986	0.0379571	SPRR1B	-0.170401	0.0191657	LOC389765	0.284693	0.046624				SLC6A10P	0.260927	0.021572
GSTTP2	-0.253161	0.038046	LOC442609	0.0712334	0.0192095	NRAS	-0.0796391	0.0468911				LOC642210	0.164727	0.0215736
FLJ35390	-0.441259	0.038056	ABL1	-0.166746	0.0192101	SUPT5H	0.105464	0.0469134				ZNF483	-0.513055	0.0216066
KRT1	0.497597	0.038102	FNBP4	0.192575	0.019217	TPM3	-0.163046	0.0470259				ZNF860	-0.234609	0.0217019
FVT1	-0.120827	0.0384487	BAALC	-0.210428	0.0192605	MYST1	0.152362	0.0471132				PPM1K	-0.307774	0.0217755
SNX15	0.245228	0.0384588	PION	0.0968653	0.019262	PSME2	0.226192	0.0471188				SHF	0.1242	0.0217848
LOC643031	0.262046	0.0385393	APCS	-0.0885246	0.0192728	TOMM40	0.12661	0.0472386				PNRC2	0.167544	0.0218173
GSR	0.249427	0.0385432	ADNP	0.11768	0.0193023	PRMT2	0.154053	0.0472437				DUSP19	-0.37993	0.021914
AFARP1	0.124282	0.0385547	LOC400446	-0.367915	0.0193203	PDCD11	-0.100844	0.0472762				UBXN6	0.299122	0.0219143
DEXI	0.171902	0.038558	LOC100128881	-0.154329	0.0193355	FAM62B	0.205792	0.0476698				MPZL2	-0.475464	0.0219562
LOC100131336	0.202256	0.0385735	LOC100130522	-0.208225	0.0193497	GPR156	-0.111724	0.0477715				EIF3J	0.512012	0.0219736
GPX7	0.193046	0.0386748	LOC650611	-0.214529	0.0193525	LOC729978	0.28378	0.0478328				SDHAP2	-0.347675	0.022186
RPA1	0.226642	0.0386948	TWSG1	-0.100588	0.0194521	PSMC1	0.15092	0.0479272				PCGF5	0.404922	0.0221893
SEMA4D	-0.236969	0.038722	SCN7A	-0.294143	0.0194685	MAPK15	-0.134543	0.0481384				LOC729120	-0.537891	0.0222215
LOC100134159	-0.438202	0.0387523	LOC652566	-0.266079	0.0195703	SCAP	0.18029	0.0481631				LOC100132593	-0.300624	0.0222322
UGT1A3	0.133979	0.0387664	CCDC14	0.203582	0.0196804	LOC100128998	-0.161765	0.0482295				DKFZp761P0423	-0.177516	0.0222369
MARCH_8	0.352267	0.0387824	SFRS4	0.161162	0.0197715	LOC643324	-0.142535	0.0482514				KIAA0174	-0.193784	0.0222936
WDR18	0.176039	0.0388603	OR51D1	-0.279137	0.0198142	LOC100129362	0.243956	0.0482791				AARSD1	-0.114333	0.0223552
NECAP2	0.302545	0.0388645	NAT5	0.143502	0.0198564	KIF1B	-0.0986419	0.0483422				NDUFB10	-0.292148	0.0223574
C10orf54	-0.312304	0.0389331	SRA1	-0.0647532	0.0199259	SLC22A4	-0.261495	0.0484774				CPNE1	0.192069	0.0224032
PFDN1	0.186081	0.0391325	GFOD1	0.149283	0.0199284	BDNFOS	-0.115342	0.048546				ZNF407	-0.11061	0.0224214
BECN1	0.245016	0.039167	STMN3	0.266232	0.0199374	BAT1	0.145306	0.0485615				PKP2	0.266773	0.0224216
DHDDS	-0.211259	0.0393277	KIAA1731	-0.188467	0.0199472	MGC3731	0.151134	0.0485866				LOC649133	0.284392	0.0225228
TRIM8	-0.207535	0.0393303	FBN1	-0.130059	0.0199635	LOC400174	-0.0658589	0.0487287				RPA1	0.301974	0.0226515
MCM8	-0.418741	0.039337	MRPL24	0.125657	0.0199664	IRAK1	0.160823	0.0487294				LOC643932	0.220952	0.0227208
NFYC	-0.162716	0.0393707	C14orf174	-0.242585	0.0199788	LOC646135	-0.180774	0.0487308				LOC100127915	0.334639	0.0227301
LOC388564	0.201173	0.0393974	VPS33A	-0.0843247	0.0200149	LOC727803	0.119467	0.0487402				C21orf2	-0.128789	0.0229379
TRAFD1	-0.14174	0.039505	CLUL1	-0.124312	0.0200453	CSNK1G2	0.171506	0.0487707				DNASE2	0.299885	0.0229464
C19orf59	-0.633723	0.0396007	BACE2	0.0767211	0.0202195	SRA1	-0.0638663	0.0487816				GABARAPL2	0.429716	0.0230279
RBM47	-0.34642	0.0397616	SLC9A6	-0.0727947	0.0202412	SPATC1	-0.164514	0.0487886				CBR4	-0.142985	0.0230578
LOC731542	-0.360239	0.0398655	HNRPM	0.205755	0.0202682	RAB9A	0.138055	0.0488583				ANXA2P2	-0.24795	0.0230588
NANS	0.186381	0.0399169	RDBP	-0.156351	0.0202716	FRG1	0.167063	0.0488703				SNURF	0.375965	0.0230749
CYP4F3	-0.24271	0.0399579	FARP2	-0.173125	0.0203132	POLR2B	0.135099	0.0488806				COX7A2L	0.248943	0.0231105
SRP14P1	0.188959	0.0400683	LOC642960	-0.0898893	0.0204019	GOLGA8B	0.249906	0.0489439				C9orf114	-0.12305	0.0231277
MPZL2	-0.18567	0.0400713	C7orf25	0.117947	0.0204185	ATXN3	-0.171468	0.0489659				PPM1A	0.305244	0.0231366
LRAP	-0.329351	0.0400849	LIF	-0.221708	0.0205412	NAPA	-0.177158	0.0489965				FAM128A	0.189046	0.0231678
SLC25A14	-0.362108	0.0401164	SPCS1	0.184778	0.0205761	HM13	-0.0642262	0.0491142				RGS19	-0.255992	0.0231774
PLEKHG3	-0.131188	0.0401347	CTSD	-0.237453	0.020594	LOC100131774	-0.0702152	0.0491578				RRP7B	-0.255779	0.0232305
TP53I13	0.315275	0.0401508	LOC100129650	-0.392667	0.0206164	AATK	-0.111997	0.0492472				LOC344328	0.136793	0.0232316
ATP6V1F	0.168954	0.0401657	MAGEA6	-0.102738	0.0206553	UBE2F	-0.199566	0.0494742				LOC644799	0.218997	0.0232811
BBX	-0.187316	0.0402873	LOC388654	0.256075	0.0206764	PAN3	0.142863	0.0494763				GPS1	0.184249	0.0232958
LOC645466	0.0971392	0.0403847	SERPINA11	-0.227399	0.0207009	SCNM1	0.125581	0.0494832				KRT3	0.312805	0.0233111
E2F2	0.411952	0.0404288	NSMCE4A	0.177963	0.0207028	SPON1	-0.113911	0.0495036				C3orf34	-0.3956	0.0234625
RPL35A	0.140573	0.0404509	PHKA1	-0.227562	0.0207281	LOC392285	0.17313	0.0496575				PELP1	-0.106465	0.0234785
LOC652627	0.117714	0.0404799	DLD	0.108783	0.0208153	DHRS13	-0.172435	0.0496738				CLSTN1	-0.295417	0.0235196
HBD	-0.317004	0.0405383	DHX30	0.0997877	0.0209646	NSD1	-0.0879687	0.0497102				ZNHIT1	0.25285	0.0236254
LOC100129362	-0.339055	0.0406405	RCN2	0.173979	0.0209848	SLC16A12	0.267406	0.0497525				MPP5	-0.115563	0.0237106
LAT2	-0.237143	0.0408091	PRX	-0.275254	0.0209953	RPAIN	0.135654	0.0498013				ATP1B3	-0.316063	0.0237643
LOC285741	0.243789	0.0408402	KIF1B	-0.0968852	0.0210338	SIGLEC12	-0.0826458	0.0499014				LOC100133224	0.167641	0.0238395
NUP210	-0.160183	0.0409384	PRKRA	0.123345	0.0210439	AGBL5	-0.144334	0.0499533				EIF2AK4	-0.476256	0.0238677
LOC643509	-0.344423	0.0409547	ZFAND1	0.0837691	0.0211128							GLRX5	0.239954	0.0238954
LOC100131989	-0.389165	0.0409986	WBP11	-0.242651	0.0211204							MST1	-0.339792	0.0239263
ADPRHL2	0.193348	0.0410172	AHSA2	0.219912	0.0211385							PRC1	-0.397309	0.0239353
FAM101B	-0.103399	0.0410225	EPHX1	-0.0851336	0.0211394							CCL3L3	0.540548	0.0239568
ITPRIPL2	-0.137609	0.0410392	KLRD1	0.264612	0.0211902							LOC100130053	-0.538793	0.0239921
H2AFX	-0.124029	0.0410682	MDH1	0.202774	0.0212177							AHNAK	-0.375836	0.0240222
MGC87895	0.15347	0.0410739	DKFZp686K1684	-0.291922	0.021234							HNRNPU	-0.273606	0.0240235
CBX3	0.208174	0.0410895	DOCK2	0.221387	0.0213561							LOC728533	-0.223977	0.0240467
LOC440487	0.272436	0.0411071	LOC648024	0.245686	0.0213901							MAN2B2	-0.333411	0.0240654
LOC653907	0.333387	0.0411324	LOC100128370	-0.138268	0.0214163							FBXW4	0.202113	0.0241104
ZYG11B	-0.241829	0.0412394	P2RX2	-0.138221	0.0214375							LOC100131244	0.165563	0.0242024
ATP6V0A2	-0.136922	0.0412944	LOC727899	-0.162682	0.0214861							TFR2	0.223795	0.0242128
HCCA2	0.20857	0.0414049	DNAJC7	0.144882	0.0214968							FLJ36131	-0.484073	0.0243188
HPCAL1	0.246843	0.0414781	MRPL51	0.177926	0.0215545							PHLDB1	0.394371	0.0243223
DYNLL1	0.330684	0.04153	LOC440341	0.264975	0.0215626							TNIP1	0.248942	0.024334
ZNF746	-0.23577	0.0415585	LOC100133080	-0.0928563	0.0215844							KIAA1191	0.36169	0.0244658
LOC642299	-0.108451	0.0415729	PRAME	-0.178472	0.0215928							PQBP1	0.208405	0.0245019
LOC285074	0.235369	0.0415751	SLC38A8	-0.0858884	0.0216073							MIR300	0.202217	0.0245961
AP2A1	0.247957	0.0416666	CCDC120	-0.16253	0.0216083							CAPN1	0.334845	0.0245966
PPP1R14A	0.171864	0.0416902	ZNF676	-0.126177	0.0216934							SHROOM4	-0.439428	0.0246215
POLL	0.226575	0.0417859	LOC100130919	0.164504	0.0217489							LOC100132620	0.513838	0.0246504
HACL1	-0.143744	0.0418672	HNRNPA0	0.162111	0.0217989							SLC4A1	0.652297	0.0246595
LOC727761	0.0946584	0.0418673	FAM38B	-0.146985	0.0218364							CBS	-0.160104	0.0246698
SF3A2	0.169272	0.0418861	IHPK3	-0.185924	0.0218668							QRFPR	-0.404593	0.0247202
LOC100128084	-0.425465	0.0419291	GPC6	-0.219763	0.0218752							CICE	0.494498	0.0247205
UBE2Z	-0.13697	0.041981	LILRB5	-0.12344	0.022008							COX7A2	0.244866	0.0247279
PTPRC	-0.287723	0.0419978	ANAPC13	0.187249	0.0220124							CXorf36	0.360848	0.0247462
DCLRE1C	-0.361205	0.0420286	GPR143	-0.174063	0.0220343							C5orf32	0.464551	0.0247785
CHST15	-0.341198	0.0422308	ZNF789	0.0923592	0.0220923							TESC	0.363666	0.0248363
KLF2	-0.223949	0.042334	SNORA49	-0.204076	0.0221545							MAEA	-0.218724	0.0248896
DHPS	0.170108	0.0423692	LOC442329	-0.106003	0.0221713							IGBP1	0.239457	0.0250141
GADD45A	0.322349	0.0427328	LOC728709	-0.0858383	0.0221833							CEP27	-0.437762	0.0250942
NEO1	0.250936	0.0427486	RABL4	0.0683114	0.0222179							SURF1	0.131849	0.0251213
MDM2	0.203047	0.0428256	LOC643590	-0.184077	0.0222277							LOC652839	0.240161	0.025144
IL13RA1	-0.321397	0.0429002	LOC643308	0.151777	0.0223294							CAMK1	-0.111368	0.0251938
RAP1A	-0.0931829	0.0429391	SFRS2	0.130752	0.0224058							MFHAS1	-0.202029	0.025225
MMP25	-0.3782	0.0429918	LOC730754	0.174339	0.0225118							LOC645515	0.369918	0.0253013
FNBP1	-0.277353	0.0430227	CACNA1H	-0.295838	0.022544							CYP4F3	-0.29012	0.0254261
ZFYVE26	-0.116008	0.0430904	RALGAPA1	0.0712371	0.0225503							SETD5	0.18732	0.0254379
LBR	-0.122915	0.0431224	LOC651680	-0.0880457	0.0225837							AGPAT4	-0.206021	0.0254766
PCBP2	0.162303	0.0432251	MED10	0.135623	0.0226174							ZNF24	-0.283595	0.0254772
TOMM5	0.246391	0.0432943	ZXDC	-0.0801029	0.0226433							SLC25A1	-0.122769	0.0255361
CXCR1	-0.306306	0.0433124	LOC400304	0.124622	0.0227103							PSMB7	0.275924	0.0256726
GTF2H2B	-0.149775	0.0433353	CETN2	0.264521	0.0227327							LAMP1	-0.288911	0.0256825
POLR2J3	0.265867	0.043539	LOC392145	-0.285382	0.0227692							TMEM140	-0.317446	0.0256872
FAM120A	-0.21921	0.0437284	CUTC	0.131467	0.022812							TRIM23	0.372715	0.0257039
LOC731365	0.143794	0.0438114	SENP6	0.128383	0.022829							MEX3A	0.175221	0.0257653
COQ10B	-0.158382	0.0438618	LOC728351	-0.0922887	0.0228532							POLR2J	0.224445	0.0257819
SVIL	-0.302138	0.0438704	IGF1	-0.0970083	0.0228565							DDX3X	0.326492	0.0258434
LOC730841	0.159896	0.0438796	SSB	0.157967	0.0228776							C10orf28	0.212642	0.0259132
SNX8	0.204111	0.0439048	BTBD6	0.129968	0.0229514							LOC402175	0.274314	0.0259391
RSPO2	0.129253	0.0439556	LOC730254	-0.0698878	0.0230011							SLC14A1	0.387888	0.0260002
LLPH	-0.338734	0.0439625	SNORA5B	-0.109098	0.0230017							LENG8	-0.146885	0.0260146
AMY1C	0.216676	0.0440257	ATIC	0.195816	0.0231638							LOC731035	0.151889	0.0260625
UVRAG	-0.116395	0.0440615	VEGFB	0.237529	0.023171							LAIR1	-0.153909	0.0260786
PGAM4	-0.122753	0.0440906	COX6C	0.215696	0.0231981							DPF2	-0.142186	0.0260951
IARS	-0.107558	0.0441012	XRN2	0.142278	0.0232732							B4GALT5	-0.370712	0.0262034
LOC652140	0.39619	0.0441051	CLDND1	0.140814	0.0232822							PTPLAD2	-0.510018	0.026262
LYRM1	-0.214624	0.0441076	CTDP1	-0.0924922	0.0232927							ISM1	0.195196	0.0263351
LOC731035	0.105508	0.044168	C4orf41	0.124737	0.0232979							SUPT4H1	0.386169	0.0263999
LOC729102	0.227384	0.0441748	SBK1	0.153453	0.0233463							ZNF70	0.119155	0.0264181
TLR8	-0.260084	0.044252	CSMD2	-0.101132	0.0233477							DHRS1	0.20962	0.0264231
JAGN1	0.183962	0.0443118	SPATC1	-0.169569	0.0234299							FN3KRP	-0.173707	0.0264307
LOC100133465	-0.235674	0.0443242	ADPRH	-0.0671999	0.0234366							FAHD1	0.300906	0.0265074
FAM122B	0.191128	0.04438	LOC648256	-0.281525	0.0234861							MYADM	-0.248013	0.0265397
LOC100130715	0.252277	0.0444511	STAG2	0.159166	0.0235186							RPS11	0.143011	0.026598
LOC729236	0.234188	0.0444984	HIST2H2BF	-0.0981435	0.0235249							FAM10A7	0.23234	0.0266063
SULT1A1	-0.231618	0.044877	CDK5RAP3	0.185954	0.0235637							FLJ35776	0.119301	0.0267845
TLR5	-0.341537	0.0449204	CD2AP	0.132864	0.0235925							PROS1	0.253557	0.0268633
GTF2H5	0.165735	0.0449592	TPD52L2	-0.139919	0.0236265							MRP63	-0.300453	0.0268795
LAIR1	-0.120272	0.0449664	LOC100129203	-0.0999024	0.0236269							SNHG3	0.210897	0.0268953
PINK1	0.296872	0.0450904	LOC643614	-0.119015	0.0236391							TMEM184B	-0.14046	0.0269095
SLC25A20	-0.149448	0.0451437	C1orf54	-0.239453	0.0237867							RNASE10	0.248642	0.0269307
ZNF434	0.071163	0.0451994	SFRS1	0.173061	0.0238156							LOC100132518	0.258055	0.0269559
ITGB2	-0.286926	0.0453045	CDH24	-0.0970188	0.0238183							GALNT3	-0.242521	0.0270774
DENND4C	-0.173539	0.0453108	LOC729200	0.112572	0.02383							NLRP12	-0.18672	0.0271062
LOC648638	0.219578	0.0453745	KLHDC8B	0.188402	0.0238447							LOC646567	0.349625	0.027195
IPO11	-0.240762	0.0453964	UTP6	0.135257	0.023924							GCLC	0.442267	0.0272071
ITIH5	-0.288157	0.0455848	LOC651166	-0.0831353	0.0239554							EIF3K	0.157442	0.0273644
TRIM13	-0.209652	0.0456277	CHMP1B	0.231483	0.02396							TIAL1	0.25251	0.0274611
LOC100130229	-0.36171	0.0456334	PDK2	-0.219229	0.0239615							SPATS2	0.117621	0.0274956
MITD1	0.179056	0.0457393	MED15	-0.199036	0.0240483							AP1S2	0.274348	0.0275492
ABCG1	-0.109558	0.0457762	ISG20	0.192024	0.0240682							ANKDD1A	-0.183332	0.0275839
LAMP2	-0.273221	0.0462779	SLC46A1	-0.163017	0.024084							FAF2	-0.240241	0.0276361
RNF145	-0.175665	0.0462801	DDX19-DDX19L	-0.16426	0.0241031							IGF2R	-0.41606	0.0276698
SELK	0.344956	0.0464158	SUSD5	-0.115847	0.0241138							FHDC1	-0.327942	0.0277771
UFC1	0.167613	0.0464301	CD27	0.245713	0.0241213							LOC151162	-0.221411	0.027809
PDS5B	-0.0981875	0.0465641	LOC100129375	-0.0737323	0.0241412							TMEM191A	-0.356258	0.0278345
GNB1	-0.19523	0.0466251	PABPC4	0.184061	0.0242993							COPZ1	0.220833	0.0278519
RAXL1	-0.399232	0.0466359	C10orf92	-0.163958	0.0243395							C16orf35	0.441353	0.0278683
TNIP1	0.219527	0.0466396	BCL9L	-0.104323	0.0244387							BTBD11	-0.202945	0.0279085
KIAA0430	0.305158	0.0467262	LOC643403	-0.0842915	0.0245291							DCTD	-0.179422	0.0279124
CXorf36	0.236384	0.0468062	C2orf89	0.137858	0.0245406							HINT3	0.269668	0.0279198
PRAGMIN	-0.20586	0.0468268	LOC730246	0.155316	0.0246258							LOC100129445	0.441072	0.0281981
ZNF600	-0.172663	0.0469037	U2AF2	0.194076	0.0246565							SNORA5B	0.13328	0.028215
LOC646547	-0.117361	0.0470136	MCM3	0.0813428	0.0247434							APPL1	0.201398	0.0282537
RP11-529I10.4	0.365904	0.047086	C12orf35	0.203914	0.0247604							CSDA	0.257869	0.0283297
LOC100129502	-0.384278	0.0471331	FXYD5	0.156611	0.0248346							VPS37C	-0.199642	0.0284342
CAB39	-0.277674	0.0472201	LOC650795	-0.0620666	0.0249647							XPNPEP3	-0.275159	0.0284914
ARV1	-0.0804934	0.0472864	CLDN15	0.263421	0.0249779							FTL	0.159999	0.0285183
CD99L2	-0.130829	0.0473918	UBXN4	0.162841	0.0249833							COX19	-0.260733	0.0286614
ST6GALNAC4	0.38265	0.0474298	CDC123	0.181361	0.0249836							LOC728086	0.164208	0.0287475
TAPBP	-0.267254	0.0474748	SMN1	-0.0714208	0.0250346							CREG1	0.513802	0.0287727
SDHALP1	-0.423191	0.0475831	SOCS2	0.174207	0.0251223							SETBP1	-0.104196	0.0287748
ARG1	-0.399851	0.0476171	CNPY4	0.0966048	0.025177							CANT1	-0.229	0.0288451
EPB41	0.508945	0.0476479	LOC650298	-0.282037	0.0252059							MRPL23	0.222416	0.0288587
MRPS17	-0.137591	0.0476527	NUPL2	0.0960625	0.0252447							SERF1B	0.292792	0.0289579
VPS37A	-0.189921	0.0476704	MUC1	-0.153667	0.0252566							LTBR	-0.197868	0.0289587
FAM129A	-0.42702	0.0476911	MGC15763	0.12094	0.0253719							LOC653489	-0.481189	0.0290028
SNX4	0.143611	0.0477334	HNRPA1L-2	0.130685	0.0255078							FAM46A	-0.395273	0.0290284
HAL	-0.152246	0.0478083	LOC100128374	-0.270604	0.0255211							LOC100133390	0.244956	0.029091
FPR1	-0.370168	0.0480737	SH3BGRL	0.237079	0.0255536							EPB41L5	0.274684	0.0292088
TMEM140	-0.219933	0.0484543	RNF40	-0.230373	0.0255541							LOC729217	0.187728	0.0292276
TRIM73	0.147458	0.0484852	GPX1	-0.25143	0.0255647							BCL2L1	0.49885	0.0292669
ZNF786	-0.408184	0.0485191	UNC50	0.137841	0.0255878							PKIA	0.193317	0.0292753
UQCRHL	0.206216	0.048569	C1orf116	-0.101906	0.025732							E2F6	-0.107954	0.0293201
LYPD6B	0.152715	0.0486606	LUZP2	-0.17253	0.025762							TMEM183B	0.260463	0.0293233
ZNF195	0.0970844	0.0487252	LOC100133019	-0.177176	0.0257873							CLUAP1	-0.0906224	0.0294184
UBE1	-0.207746	0.0487448	LOC642384	-0.0750719	0.0257874							PATE2	-0.334003	0.029471
PSAP	-0.313182	0.0488201	ACAA1	0.146627	0.0257959							GDE1	0.394794	0.0294716
FCF1	-0.107358	0.0489164	KLHDC4	0.108714	0.0257959							METAP2	-0.275934	0.0295142
ZNF32	0.159612	0.0489702	RET	-0.118713	0.02584							LOC649841	-0.273444	0.0295151
IL5RA	0.221981	0.0489828	SERTAD1	-0.156519	0.0258685							BOAT	0.367232	0.0296258
H2AFY	-0.192563	0.0490939	WDR33	0.0932095	0.025875							SLC9A1	-0.251947	0.0297433
MCART1	-0.448841	0.0491079	CAMLG	-0.1783	0.0259741							LOC100130715	0.285369	0.0297884
IFITM2	-0.327003	0.0491119	LOC100133931	0.136618	0.0259886							HSD17B11	0.292126	0.0297926
LOC402057	0.119668	0.0491534	DUSP22	0.140833	0.0260003							C12orf10	0.316587	0.0299075
MSH3	-0.306954	0.0493763	MRPL18	0.186692	0.0260184							CITED2	-0.417456	0.0299508
LOC100131452	-0.113279	0.0493924	ALDH8A1	-0.137579	0.0260631							OR2B2	0.141416	0.0300141
PKM2	-0.215047	0.0494132	MNDA	0.320054	0.0260981							HBXIP	0.268047	0.0300181
PTK2	-0.16563	0.0494357	STARD5	-0.0855506	0.0261356							LOC400446	-0.393278	0.0300699
LOC648434	0.256333	0.0497995	SP2	-0.186694	0.0261966							EDG4	-0.45652	0.0300844
FAM115A	-0.403045	0.0498112	OSTC	0.202009	0.0262362							RAF1	-0.255304	0.030115
LOC648390	0.165557	0.0498485	ETS1	0.260937	0.0263199							SMG5	-0.175468	0.0302313
NUP160	0.117146	0.0498801	PTPRR	-0.0895441	0.0263295							SETD2	-0.196542	0.0302678
			LOC441481	-0.365187	0.0263846							GPS2	0.255139	0.0304094
			LOC728517	0.141916	0.0264077							LZTR1	-0.213654	0.0304208
			C2orf68	0.0802802	0.026425							ANKRD30B	-0.458106	0.0305155
			LOC139363	-0.124082	0.0264715							DHPS	0.188952	0.0305971
			ARNTL	0.104797	0.0264973							ITGAX	-0.461004	0.0306048
			LOC650620	-0.262802	0.0265032							LBH	0.107482	0.0306207
			COL16A1	-0.0951277	0.026541							HCK	-0.273979	0.030693
			IARS2	0.158586	0.0265911							LOC100134300	0.168753	0.0306995
			GLO1	0.163467	0.0265992							LOC100130413	-0.0994883	0.0307143
			DGUOK	0.0766224	0.026615							C9orf40	0.373186	0.0308203
			FBXW5	-0.0960588	0.02662							PRKAB2	0.11823	0.030833
			C21orf37	-0.0932378	0.026698							SLC44A2	-0.230853	0.0310727
			AQP1	-0.136108	0.0267189							LOC647592	0.258609	0.0311391
			OR52N2	-0.274246	0.0267457							DERL1	0.256382	0.0311739
			NAB1	0.166381	0.0267804							DKC1	-0.223067	0.0312123
			SRP54	0.196641	0.0267911							RNF213	0.272307	0.0312345
			LOC134997	0.260228	0.0268572							FLJ40453	0.398915	0.0312797
			CD200	-0.179972	0.0268687							LOC155100	0.128252	0.0313723
			ADH6	-0.209227	0.0269183							WDR12	-0.106182	0.0315031
			WT1	-0.0797021	0.0269455							YWHAE	-0.240124	0.0316044
			VAMP1	0.16435	0.0269673							OLR1	-0.466269	0.0316304
			AGRN	-0.241187	0.0269978							ARID1A	-0.250819	0.0316754
			ECHDC2	0.184477	0.0270355							ST7	0.232109	0.031713
			MIR448	-0.0883323	0.0270512							PPID	0.283905	0.0317307
			CASP10	-0.162263	0.0271379							LOC100134868	-0.4	0.0317335
			UNC119	-0.0723366	0.0271407							RBM5	-0.267339	0.0318156
			SDC3	-0.300724	0.027147							LOC730996	0.258951	0.031871
			DKFZp779M0652	-0.238508	0.0271857							SMARCC2	-0.179134	0.0320672
			PAGE2	0.16442	0.0272229							LOC388789	0.185526	0.032073
			L3MBTL4	-0.10063	0.0273122							EPB42	0.340176	0.0321678
			ARS2	0.153277	0.0273402							PRR14	-0.222114	0.0324802
			EGFR	-0.0959523	0.0273629							USP15	0.341761	0.0325017
			HSFYP1	-0.306196	0.027372							COPS8	-0.122754	0.0325494
			LPIN1	0.146319	0.0273763							MARCH_1	-0.121656	0.0327693
			PHF19	-0.136648	0.0273974							PPIG	-0.189117	0.0327756
			LOC644694	-0.241943	0.027402							LOC440311	0.201894	0.0328699
			GAS2L3	-0.149069	0.0274074							LOC645638	0.142015	0.0328719
			LOC647624	-0.105943	0.027432							MYL6	0.240395	0.0329465
			DHX15	0.131495	0.0274612							COPB1	-0.235912	0.0331008
			PPP2R3A	-0.27573	0.0275037							NCRNA00200	0.117425	0.033189
			PROSC	0.150897	0.0275312							C4orf23	0.127556	0.0331907
			MPHOSPH9	0.0539886	0.027597							TCEB3	0.268297	0.0333523
			SPATA3	-0.162207	0.0276418							TMEM86B	0.370465	0.0333753
			CLEC7A	0.201611	0.0276593							AMMECR1	-0.200906	0.0334708
			SMARCD1	0.156227	0.0276636							UBE1	-0.241624	0.0335279
			LOC653210	-0.129702	0.0277735							RPL12P6	0.298562	0.0336059
			RUNDC2C	-0.143507	0.0277747							HEBP1	0.727106	0.0337574
			SRGN	0.341697	0.0278252							GLOD4	-0.187996	0.0337805
			TRIP12	0.199288	0.0278841							RNF219	0.18034	0.0338856
			SLC35A1	0.178829	0.0278895							LOC651309	-0.422003	0.033913
			LY6G6C	-0.0962346	0.0278995							PKM2	-0.239997	0.0339783
			LOC100133118	-0.101446	0.027903							LOC441455	0.511972	0.0339847
			GLOD5	-0.181614	0.0279414							FAM190B	-0.156096	0.0340121
			LOC388397	-0.238465	0.027993							GSDM1	0.323019	0.0342811
			LOC149351	-0.2175	0.0280606							RNF103	-0.207177	0.0343033
			LOC643935	-0.256983	0.0280971							C20orf132	0.343236	0.034533
			SECISBP2	0.133066	0.0281336							MAN2A1	-0.233048	0.0345928
			LOC388630	-0.102232	0.0281395							SLC25A23	0.332826	0.0346591
			FNTA	0.112221	0.0281411							COPE	0.245235	0.0346735
			DPF1	-0.288702	0.0281714							LOC642838	0.143319	0.0347056
			LOC442535	0.0917167	0.0282134							AQP12B	0.223084	0.0347444
			SET	0.201804	0.0282354							SLC4A5	-0.435015	0.034756
			CFHR2	-0.298496	0.0282424							TOLLIP	-0.0947667	0.0347852
			RBM17	0.136855	0.0282439							SCAND1	0.208229	0.034871
			TMEM16B	-0.0923242	0.0282573							FLNB	-0.288062	0.0349239
			TNC	-0.0575557	0.028268							SNX4	0.192259	0.0349875
			CCR7	0.283932	0.0282747							HACE1	0.200539	0.0351286
			FKBP11	0.167071	0.0282903							LOC641978	0.184621	0.035199
			ZNF195	0.0850301	0.0283443							POLS	0.187815	0.0352184
			ZNF716	-0.14958	0.02836							FAM38A	-0.310769	0.0353641
			WAS	0.229093	0.0283612							MMP25	-0.399039	0.035434
			TMEM60	0.152074	0.0284171							LOC643358	-0.165193	0.035445
			NAE1	0.105419	0.0284586							MRPL36	0.248254	0.0354853
			FBXL19	-0.118147	0.0284701							METTL7A	0.412335	0.0354979
			MRI1	0.123359	0.0285855							SEC14L1	0.290137	0.0355181
			FLJ37307	-0.105485	0.0285983							DENND4C	-0.180642	0.035716
			RPL17	0.230679	0.0286153							NANS	0.256265	0.0357614
			POP5	0.113079	0.0286271							LOC644863	0.35434	0.0357858
			UBE2A	0.183628	0.0286413							LYPLA1	0.11969	0.0358565
			CUGBP2	0.123386	0.0286902							LOC100133478	0.301117	0.0359018
			EDARADD	-0.133739	0.0286916							LOC100133019	-0.157947	0.0360646
			LRRN3	0.26729	0.0286952							RASSF6	-0.205017	0.0362447
			C14orf102	0.150254	0.0287346							ABTB1	0.228682	0.0363115
			SUMO2	0.163758	0.0287836							PTGR2	-0.323605	0.0363448
			LOC146177	-0.263056	0.0288061							CARS	-0.214512	0.0363764
			TMEM126A	0.162051	0.0288072							ORMDL3	0.367961	0.0363782
			DPPA4	0.112039	0.0288198							TMEM63B	0.418419	0.0364372
			TSLP	-0.0900745	0.0288236							C2orf24	0.386247	0.0364431
			ZNF160	-0.226745	0.0289279							LOC728975	0.17469	0.0364635
			TPK1	0.150853	0.0289725							LOC100129673	0.258661	0.0364776
			GNB2	-0.171449	0.0289911							YY1AP1	0.164019	0.0365598
			SLCO4A1	-0.140415	0.0290038							ISOC1	-0.127863	0.0365651
			PHF16	-0.0962724	0.029037							LOC643287	-0.251395	0.0365829
			LOC440258	-0.17378	0.0291192							BCL6	-0.511701	0.0366234
			MFNG	0.153389	0.0291497							LOC644642	-0.256336	0.0368066
			RALGAPB	-0.0774562	0.0291686							ADIPOR1	0.385499	0.0368206
			FLJ45966	-0.289284	0.0291882							AP2B1	0.153675	0.0369155
			WBSCR17	-0.144591	0.0292042							HSPA1B	-0.490104	0.0370916
			LXN	0.161658	0.0292274							KLHL12	0.135814	0.0371537
			FBXO43	-0.0680389	0.0292674							LOC100133772	-0.26605	0.0372059
			LOC100132742	0.161788	0.0293224							INPP5K	0.243919	0.0372724
			TUBGCP2	-0.118441	0.0293531							RP5-1022P6.2	0.351904	0.0373379
			POLR2F	0.162528	0.029371							MED25	0.334464	0.0373622
			MKLN1	0.169068	0.0294186							SLC22A16	-0.254824	0.037433
			TNFAIP8	0.212929	0.0294895							RHBDL2	-0.237071	0.0374977
			DIXDC1	-0.174586	0.0294959							RNF128	0.171123	0.0375296
			TPM2	0.145583	0.0295013							HDGF	0.364675	0.0375747
			ROM1	-0.165571	0.0295365							ANAPC1	0.167075	0.0376043
			AATK	-0.111046	0.0296265							C17orf90	0.160957	0.0376532
			BCLAF1	0.115836	0.0296478							SFXN1	0.104951	0.0377656
			CCDC76	0.10824	0.0297119							SHPK	-0.101159	0.0378734
			RGS12	-0.168057	0.0297336							LDLR	-0.260485	0.0379072
			ATPAF1	-0.114612	0.0297785							LELP1	0.349093	0.0380471
			CYP11A1	-0.255795	0.0298114							LOC391334	-0.128598	0.0380562
			KIAA0494	0.150882	0.0298674							AFG3L2	-0.204298	0.0380666
			LACTB	0.102616	0.0299217							NEDD8	0.164671	0.0381109
			PEX11G	-0.0721949	0.0299429							LOC399491	-0.124457	0.0382011
			LOC100132228	-0.145757	0.0299902							LOC648852	-0.435763	0.038228
			LOC100133823	-0.267036	0.0299902							UBA1	-0.257967	0.0382577
			PRDM1	0.209102	0.0300368							TTLL3	0.10225	0.0383958
			CPXM2	-0.194004	0.0300433							LOC729769	0.248507	0.0384534
			DGKA	0.222667	0.0301075							DR1	0.290358	0.038467
			SRP19	0.152065	0.0301631							MAGEL2	0.301574	0.0384776
			LOC647328	-0.231671	0.0301694							LOC100131940	0.190099	0.0385121
			TTC19	0.120607	0.0302421							ROM1	0.249997	0.0386461
			ITM2B	0.199738	0.0302475							dJ341D10.1	0.180503	0.0386727
			LOC651741	-0.260927	0.0302532							SOLH	-0.191863	0.0387092
			YIPF1	-0.128581	0.0303718							LOC729708	-0.489124	0.0388508
			LOC642644	-0.257022	0.0304075							ST6GALNAC6	0.290854	0.0388615
			SH3PXD2B	-0.154495	0.0304131							C3orf10	0.257608	0.038958
			ZMIZ2	0.0754093	0.0304415							LRRC33	0.14543	0.0389844
			NIP7	0.140392	0.0304618							RAB11FIP1	-0.232736	0.0390249
			C3orf67	-0.150172	0.0305635							TPT1	0.166843	0.0390302
			GOLGA8B	0.253026	0.0306166							HIST1H4H	0.333065	0.0390995
			USP33	-0.162973	0.0306579							RARA	-0.319551	0.0394956
			LOC649841	0.164324	0.0307217							DYNLL1	0.43041	0.0395068
			APPBP2	0.140561	0.0307473							ARHGAP1	-0.187661	0.0395349
			RAB3IP	0.141085	0.0307549							PPP2R2B	0.296257	0.0396383
			PLCB2	0.208487	0.0307664							ALG5	-0.199446	0.0397012
			FAM127A	0.135221	0.0307666							KDM5B	-0.182585	0.0397047
			MYL6B	-0.235257	0.0307673							DOK3	0.1358	0.0397692
			LOC643324	-0.13835	0.0307957							ACO1	-0.14863	0.0397788
			GIMAP4	0.198184	0.0308122							MCM6	-0.182595	0.0398606
			GTPBP3	-0.0605341	0.0308363							SEC61A1	-0.164724	0.039969
			STX18	-0.079468	0.0308597							RFWD2	-0.264897	0.0400099
			LOC649210	-0.126355	0.0308619							FGD3	-0.318194	0.0400762
			STAG3L2	0.196798	0.0309203							ARHGDIA	-0.248027	0.0400898
			LOC100131835	-0.202946	0.0309984							RPRC1	-0.288235	0.0401153
			FAM50A	0.109516	0.031106							B4GALT1	-0.136749	0.0403712
			DKFZp434K191	-0.319244	0.0312382							MGAT1	-0.331325	0.0404549
			LOC645339	-0.289727	0.0312857							SUPT16H	-0.215006	0.040593
			LOC643882	-0.156955	0.0313086							WNT5B	-0.212917	0.0406057
			LGI2	-0.140369	0.0313109							LOC728324	0.249043	0.0406818
			LOC644978	-0.0827651	0.0313416							USP12	0.337052	0.0406843
			NDUFS3	0.156517	0.0313447							SELK	0.441999	0.0406917
			KIAA1276	-0.115896	0.0313661							OSBPL5	-0.155917	0.0406955
			THAP11	0.145512	0.0314038							LOC440258	0.307189	0.040918
			DNAJC28	-0.19899	0.0314106							ZBTB43	-0.138095	0.0409355
			COL23A1	-0.218772	0.0314606							GSR	0.295348	0.0409464
			DPEP2	0.185414	0.0314732							C16orf63	0.15466	0.0409925
			NT5DC3	-0.209297	0.0315194							CYB5A	0.241899	0.0410095
			C6orf25	-0.2034	0.0315197							LOC652672	0.298357	0.0410705
			CNPY3	0.136476	0.031532							USP33	0.207408	0.0412027
			LOC727967	-0.151357	0.0315556							LOC650030	0.106107	0.0412361
			PUS7	-0.151254	0.0316218							IFI44	-0.333474	0.0412549
			PPP1R11	0.223646	0.0316719							HNRNPAB	-0.208065	0.0412946
			LOC650406	-0.275726	0.0316763							PLCB1	-0.142141	0.0413037
			RNF144	-0.208475	0.0316788							CCDC6	-0.219311	0.0413128
			SPG7	0.144619	0.0317402							UFC1	0.211456	0.0413507
			MTERFD1	0.0939395	0.0319091							ANKZF1	-0.193806	0.0413545
			VWA3B	-0.258513	0.0319199							LOC643293	-0.126972	0.0414429
			CFI	-0.0944327	0.0320408							CFP	-0.247361	0.0416774
			LY9	-0.194522	0.0321002							SLC25A42	0.269857	0.0417033
			GRK5	-0.0761796	0.0321286							FAM127C	0.316582	0.0417263
			NOL11	0.13565	0.0321347							BAT5	-0.178476	0.0417324
			MEF2D	0.106815	0.0321412							SIAH1	0.165398	0.0418657
			LOC100132266	-0.299176	0.0321482							CAPZA1	-0.199875	0.0418825
			METT11D1	0.0771459	0.0322043							KIR2DS5	0.257627	0.0421396
			MN1	-0.0869331	0.0322106							G6PC	0.392558	0.0422362
			CBWD1	-0.111299	0.0322107							ASF1A	0.294516	0.0423531
			LOC653673	-0.311867	0.0322242							LOC100128729	0.375865	0.0426355
			SLC23A1	-0.187596	0.0322868							CHP	0.302708	0.0426566
			GTF2B	0.171294	0.0323343							LOC646348	0.137434	0.0426729
			FLJ35740	-0.164898	0.0323747							RALY	0.176183	0.0428938
			PSME2	0.214003	0.0324167							ZFYVE26	-0.129548	0.0429394
			ZNF827	0.0805455	0.0325043							SSBP3	0.158741	0.0429504
			LOC100134598	-0.0785812	0.0325422							GNB1	-0.216152	0.04303
			NOS2	-0.193468	0.0326292							LOC100130835	-0.297857	0.0430566
			GPR109B	-0.318124	0.032632							DCUN1D5	0.176059	0.0430781
			HOXD4	-0.108985	0.0326439							GYPB	0.518253	0.0431839
			MYL5	-0.0829064	0.0326808							STAG3L1	0.183145	0.0433317
			PDXDC1	0.107929	0.0329312							LOC647389	-0.300607	0.0434772
			UBTD2	-0.135332	0.0329438							DGCR11	0.231379	0.0435458
			CCDC115	0.122091	0.0329742							REPIN1	0.182003	0.043606
			WDFY3	-0.10629	0.0330697							INO80C	0.293121	0.0437177
			PELI2	0.147898	0.0331269							SNAPC3	0.174401	0.0437925
			DEXI	0.142585	0.0331642							DCK	0.56952	0.0438788
			LOC100129434	-0.0746758	0.0332061							CCDC18	0.117232	0.0439569
			TREX1	-0.155292	0.0332131							LOC100130217	0.089541	0.0440857
			BRMS1	0.0860447	0.0333596							SSU72	-0.191788	0.0441573
			GNL2	0.155266	0.033369							SLC25A39	0.14289	0.0442404
			AKNA	0.167369	0.0334382							UNC84A	-0.136394	0.0443645
			OR4N2	-0.106581	0.0335017							C10orf73	-0.112387	0.0444692
			DDX18	0.178078	0.0335644							AKT1S1	0.154386	0.0444999
			LOC653147	0.0999768	0.0336396							PLSCR4	0.249796	0.0445089
			RBKS	-0.174125	0.0337702							MKRN1	0.328549	0.0445211
			LDLR	-0.181408	0.0337911							ASCC2	0.294491	0.0445872
			SOCS7	-0.0865488	0.0338392							LOC643336	0.31171	0.0446099
			PEX11B	0.137456	0.0338453							WNK1	0.355665	0.0446331
			ALX3	-0.0744187	0.0338546							ZNF223	-0.379028	0.0447008
			LOC646915	-0.12861	0.033941							CLK2	-0.112133	0.0447761
			LOC641814	0.174676	0.0339516							PDIA3P	0.194734	0.0448016
			MAMLD1	-0.176144	0.0339898							TMEM204	0.196021	0.0448181
			GTF2A2	0.142608	0.0340857							ARRDC2	-0.328327	0.0448429
			ROPN1L	-0.159576	0.0340893							PTK2	-0.21074	0.0449076
			LOC100130552	-0.0885576	0.0341853							LDLRAD2	0.158124	0.0449558
			CDCA8	-0.0908574	0.0342348							DUSP2	0.160282	0.0449671
			B3GALNT1	-0.114596	0.0342508							TACSTD2	-0.694865	0.0450959
			ANGPTL4	-0.147324	0.0342669							RFX1	-0.140725	0.0451295
			ATG5	-0.0756279	0.0343095							PLOD1	-0.245996	0.0451329
			LOC652633	-0.0763557	0.034381							CD99	-0.241157	0.045175
			PAN3	0.130636	0.0344036							ADAR	-0.265936	0.0452181
			CLC	0.403579	0.0345373							SRP68	-0.154259	0.045237
			UQCRC2	0.145354	0.034573							CES2	-0.10912	0.0452483
			KRT10	0.156856	0.0346052							LOC728098	-0.0889969	0.0453308
			USP4	-0.252929	0.0346218							ABL1	-0.16333	0.0454733
			FAM189B	0.0863268	0.0346613							TRIM33	-0.158804	0.0455872
			ZNF74	-0.21243	0.0346847							SF3B4	-0.217656	0.045595
			ZNF280C	-0.272964	0.0346898							CEP350	-0.223305	0.0456038
			PRKCSH	-0.166926	0.0347329							NCLN	-0.160165	0.0456422
			AK2P2	-0.0950227	0.0347623							ZNF467	-0.322037	0.0456588
			ZNF767	-0.121328	0.0348059							C5orf4	0.282553	0.0457373
			LOC646909	0.112858	0.0348184							CREBL1	0.223465	0.0457893
			KIAA1370	0.0963232	0.0348644							MYO3B	-0.27972	0.0458078
			SFPQ	0.0983032	0.034992							AMY1C	0.219668	0.0458586
			CPT1A	-0.191381	0.034994							POLR2B	-0.162229	0.0458981
			SPINK9	-0.155348	0.0350237							TNFSF4	0.121216	0.0459299
			RNF157	-0.190218	0.0350555							LOC728969	0.0936434	0.0459755
			ZUFSP	0.0957566	0.035141							PLEK2	0.420359	0.0459918
			HSH2D	0.125651	0.0352136							SFRS4	-0.204795	0.0460352
			C9orf24	-0.160767	0.0352282							RNF123	0.294576	0.0461674
			TMEM222	-0.205529	0.0352449							RPL11	0.13449	0.0463534
			FAM122B	0.154547	0.0352946							LOC645385	0.282346	0.0463749
			LOC653505	0.189765	0.0353005							WDR45L	-0.127838	0.0465122
			LOC100131686	-0.114163	0.0353252							ESAM	-0.202581	0.0465142
			RAP2A	0.249807	0.0353555							RNF10	0.379661	0.0465881
			PRPF6	-0.0589459	0.0353618							LXN	-0.244665	0.0466174
			TMEM55B	0.106264	0.035557							FAM72B	0.161174	0.0466258
			LDB1	-0.131606	0.035637							KLHL28	-0.192777	0.0467178
			STRAP	0.157917	0.0356619							P2RX7	-0.182481	0.0468303
			LOC653265	-0.0979371	0.0357434							CSK	-0.220803	0.0470135
			SF3B1	0.0932604	0.0358195							NINJ2	0.506119	0.0470365
			MGC57359	-0.0692282	0.0358492							ALDH5A1	0.307417	0.0470863
			PPIAL4A	0.226719	0.0360615							BIRC3	-0.360109	0.0472113
			ATP6V0E1	0.118371	0.0360948							ICMT	-0.137812	0.0472533
			PRPF4B	0.0657644	0.0361574							HIST1H3H	0.369504	0.0472752
			ZNF22	0.162118	0.0361663							KLRC3	0.266197	0.0472844
			EIF3M	0.158105	0.0361767							SDC1	-0.343469	0.0473168
			MGMT	0.113276	0.0361794							MPP1	0.359209	0.0473822
			RASGRP2	0.147796	0.0362507							TTTY11	0.25539	0.0474001
			CCDC88C	0.118607	0.0362611							PHIP	-0.327344	0.0474737
			HOXD3	-0.294304	0.0362892							C14orf82	-0.139576	0.0475175
			ATP5A1	0.172132	0.0363123							SLC9A8	-0.154172	0.0475335
			HDAC1	0.150149	0.036345							TRIM73	0.172061	0.0477229
			NT5C	0.132156	0.0363499							ODC1	0.401672	0.0477281
			PSMA5	0.189304	0.0363558							ZNF446	-0.138056	0.0478249
			PAX2	-0.150491	0.0364275							EPS8L3	0.0938706	0.048053
			FKBP10	-0.250409	0.0364609							ARPC2	-0.167567	0.0480927
			GUCY2G	-0.201534	0.0365008							CIRH1A	-0.150982	0.0482496
			TIPRL	0.0718781	0.0365723							NECAP2	0.287847	0.0482566
			PEX5	-0.129561	0.036638							THRAP3	0.156217	0.0482791
			LOC653602	-0.274003	0.0366923							LSM1	0.260663	0.0483231
			WDR75	0.154897	0.0367168							ARHGAP30	-0.197605	0.0483566
			PCBP1	0.141599	0.036798							COBLL1	-0.484211	0.0483593
			LOC652491	-0.110545	0.0368944							GRIPAP1	-0.19353	0.0483744
			KIAA1862	-0.253635	0.0369207							CD97	-0.302458	0.048485
			DENND2D	0.161252	0.0369247							LIG3	0.211869	0.048494
			DCLRE1C	-0.28144	0.0369476							LIG4	0.158123	0.048583
			LOC729858	-0.103058	0.0369558							WDTC1	0.216563	0.0485955
			RAB3B	-0.0670099	0.0369579							LOC100133163	-0.0894191	0.0486393
			ANAPC11	-0.0983525	0.0369905							YIPF1	-0.160262	0.0486767
			SPATA2L	-0.149402	0.0369907							C19orf22	0.277743	0.0487423
			OR52E6	-0.160696	0.0369973							SHCBP1	-0.290988	0.0487515
			WDR54	0.133944	0.037039							LOC646849	0.241327	0.0487828
			LOC647535	-0.0701502	0.0370694							DRG2	0.100254	0.0488211
			KIAA1147	0.179171	0.0370931							RINL	-0.199184	0.0488492
			LEF1	0.259273	0.0371431							SEC24C	-0.128739	0.0489707
			OPA3	-0.0905902	0.0371852							LRMP	-0.2169	0.0490142
			EIF4B	0.240604	0.037218							CPT2	-0.111191	0.0490229
			LOC474170	-0.116964	0.0372445							C14orf45	0.272926	0.0491649
			INPP5K	-0.170629	0.0372569							DNAJB14	-0.211422	0.0492617
			ILF2	0.134279	0.0372748							SHOX2	0.135759	0.0493259
			PCSK7	0.123258	0.0372834							ZNF74	-0.309864	0.0494694
			C17orf100	-0.246225	0.0373092							PRDX5	0.215653	0.0495145
			HINT3	-0.200193	0.0373168							DGAT1	-0.162186	0.0495915
			MAPK11	-0.194521	0.0373172							DDX27	-0.154892	0.0496829
			PHKG1	-0.11707	0.0373859							ATP5E	0.220358	0.0497425
			FLJ20209	-0.10114	0.037426							TBC1D3F	0.212734	0.04979
			ACAD11	0.0847651	0.0375698							MBNL1	0.210726	0.0498074
			DHX37	-0.105189	0.0375899							TSPYL1	0.234595	0.0498341
			DHCR7	-0.225236	0.0376935							SLC25A26	0.205108	0.0499502
			DHRS8	-0.0620339	0.0377017
			PLAC8	0.265421	0.0377146
			CLEC16A	0.103542	0.0377982
			TTL	0.108266	0.0378036
			CDK5	-0.0676699	0.0378203
			FAM134C	-0.100867	0.0378645
			TMX3	0.094509	0.0378739
			HUS1	-0.0897629	0.0378889
			LOC653232	0.183071	0.038057
			LOC158572	-0.14318	0.0380625
			RHBDF2	0.12907	0.0380744
			C6orf153	0.11538	0.0382139
			POLR2K	-0.106669	0.0382367
			LOC158381	-0.274596	0.0382542
			ADAM33	-0.122509	0.0382798
			PKNOX1	-0.267242	0.0383035
			LOC100129826	-0.209945	0.0383185
			MFSD3	0.0879309	0.03834
			NNAT	-0.253511	0.038405
			MUSTN1	-0.245248	0.0384092
			LOC650909	0.0971382	0.0384753
			IL7R	0.292417	0.038502
			LOC100130494	-0.116915	0.0385758
			LCN1L1	-0.053965	0.0385871
			ARL15	-0.0903105	0.0385896
			ABCC3	-0.138812	0.0387463
			LRRC46	-0.0550009	0.0387474
			CXCL3	0.0782837	0.0387501
			NEDD8	0.103667	0.0387663
			C17orf70	0.153009	0.0387936
			SPA17	-0.10232	0.0388386
			LOC641844	0.200272	0.0388832
			CDYL2	-0.0948262	0.0388894
			RPPH1	-0.205572	0.0388899
			NDRG1	-0.148618	0.0388992
			ZDHHC6	0.104275	0.0389332
			C11orf53	-0.110308	0.0389598
			ASNA1	-0.0724569	0.0389815
			RPL11	0.0984993	0.0389919
			LOC643913	-0.100271	0.0389963
			IFFO1	0.177214	0.0389985
			TRIM41	-0.224814	0.0390064
			ANAPC1	0.0993437	0.0390931
			FAM75A6	-0.0803213	0.0391456
			FLJ20581	-0.07435	0.0391598
			LOC654042	-0.0894011	0.0391903
			PTK2B	-0.101202	0.03922
			TMPRSS3	-0.187148	0.0392701
			LOC728558	-0.0737382	0.0393078
			C14orf166	0.157622	0.0393217
			UBE2V2	0.133243	0.0393248
			SPCS2	0.140544	0.0393337
			GZMB	0.40822	0.0393778
			OXSM	-0.0720937	0.0393923
			WBP4	0.120294	0.0395053
			IDH3B	0.132114	0.0396103
			C1orf131	0.145404	0.0396646
			GNG5	0.160728	0.0396758
			UBAP2L	0.128198	0.0397558
			DYRK2	0.0896893	0.0397619
			LOC645466	0.063617	0.0398321
			ADAMTSL5	-0.149293	0.0398419
			ZNF138	-0.0861301	0.0398576
			RNF5	-0.223568	0.0398915
			TRAPPC1	0.141157	0.0398947
			LECT1	-0.193201	0.0400056
			GRB10	-0.0684749	0.0400456
			ZNF823	-0.079173	0.0400568
			FAM36A	0.119741	0.0401534
			ZNF598	0.123922	0.0401941
			LOC401206	0.109111	0.0402109
			LYPD4	-0.102522	0.0402631
			TTC23	-0.121561	0.0403049
			LEPR	-0.290516	0.0403383
			CPSF1	0.128711	0.0404124
			EEF1G	0.198699	0.0404456
			LOC646632	-0.152032	0.0404947
			PHLDA1	-0.0755305	0.0405188
			CETN1	-0.067583	0.0405854
			APCDD1L	-0.219646	0.0406835
			LOC401497	-0.202231	0.0408232
			GSTP1	-0.130163	0.0408382
			SDCCAG3L	-0.0861961	0.0408427
			LOC647243	-0.210791	0.0408486
			RBBP7	0.0988289	0.0409376
			FBXO7	0.458347	0.0409388
			SRP14	0.132048	0.0409435
			SAMD14	-0.233374	0.0409574
			C7orf23	0.184616	0.0409885
			SF3A3	0.163045	0.040998
			AR	-0.114459	0.0412224
			SHOX2	-0.0875777	0.0412343
			TMEM175	0.135777	0.0412515
			LOC286016	-0.133108	0.0413482
			LOC641939	-0.0976	0.0413848
			MAP4K4	-0.281124	0.0414134
			FAM134B	0.123086	0.0414326
			DMTF1	0.116893	0.0414734
			COL13A1	-0.0790138	0.0414757
			C1orf77	0.101064	0.0415085
			LOC651979	-0.210836	0.0415179
			LOC728748	-0.0826415	0.0415907
			SNORA61	0.0957118	0.0416465
			FLJ40453	-0.19351	0.0416718
			RGS6	-0.239544	0.0417066
			LOC729978	0.269613	0.0417406
			PSCD1	0.164203	0.0417445
			RANBP1	0.121112	0.0417533
			FBXL7	-0.151259	0.041781
			OR4B1	-0.18666	0.0417936
			C9orf103	0.126085	0.0419032
			EGR3	-0.154034	0.0419529
			FGFBP2	0.317415	0.0419627
			INTS8	0.108844	0.0420233
			ARHGEF18	0.178828	0.0420536
			P2RY11	0.0812348	0.0420801
			LOC100133129	-0.104931	0.0420891
			POLR2G	0.13398	0.0421284
			PBLD	-0.0876456	0.0422053
			NDUFV1	0.140848	0.0422898
			D2HGDH	0.152688	0.0423014
			AP3D1	0.0584552	0.0423233
			SNHG1	0.139826	0.0423944
			ST3GAL5	-0.077616	0.0425678
			LOC100129657	0.225715	0.0426999
			MMS19	0.126915	0.0427158
			PURG	-0.179061	0.0427396
			POLE3	0.140962	0.0427664
			PRAF2	-0.133926	0.0427682
			ICAM2	0.171198	0.0428126
			KIAA0586	-0.0684426	0.0428759
			ICA1	-0.296902	0.0428838
			USP16	0.100819	0.0429028
			LOC732360	0.0971611	0.0429066
			TMBIM4	0.169792	0.0429256
			MYL2	-0.0727062	0.0430162
			SYT3	-0.152551	0.0430892
			DIP2B	0.119701	0.0431261
			CDC37	0.11968	0.0431273
			LYSMD2	0.2177	0.0431281
			FBXO18	-0.206162	0.0431746
			ITPR3	0.156672	0.0431882
			PIP4K2A	0.339327	0.043202
			CGB8	-0.181421	0.0432545
			C1orf81	-0.0943925	0.0433126
			KRTAP10-2	-0.0963039	0.0433365
			C11orf24	-0.0735967	0.0433635
			C9orf25	-0.268098	0.0433703
			XPO4	0.0935238	0.0433836
			DCK	0.305529	0.0433941
			VNN1	-0.172408	0.0434246
			TTLL1	-0.0830728	0.0434979
			FTHL3	-0.199005	0.0435233
			GCM1	-0.178456	0.043621
			HNRNPM	0.166255	0.0436241
			NOL8	-0.19012	0.0436371
			RPL23A	0.173042	0.0436758
			LOC731231	-0.199249	0.0436858
			ZNF706	-0.0648363	0.0438612
			FYN	0.151074	0.0438687
			LOC653325	-0.112676	0.0440394
			RINL	0.113214	0.0441146
			FAM70B	-0.175812	0.0441232
			DCTN4	-0.174763	0.0441996
			SEPW1	-0.212288	0.0442749
			SMCP	-0.0960933	0.0442754
			LMAN2	0.084238	0.0442933
			LOC100131940	0.152694	0.0443326
			UBE2E1	0.160797	0.0444238
			ESYT1	0.206025	0.0445
			RAPGEFL1	-0.0900428	0.044522
			FNDC4	-0.0892861	0.044531
			SP3	0.153385	0.0446026
			MAPK15	-0.11859	0.0446203
			FBXO38	0.134387	0.0446248
			LOC652616	0.157374	0.0446295
			HSPE1	0.181073	0.0446611
			SASS6	-0.217869	0.0447222
			LOC644988	0.122857	0.0447282
			LOC389342	0.246974	0.0447323
			GPHB5	-0.0811894	0.0447536
			C12orf24	-0.0629245	0.0447581
			IRAK1	0.14735	0.0448063
			TRA2A	0.152958	0.044904
			CYBASC3	0.159056	0.0450014
			DECR1	0.114238	0.0450158
			C4orf14	0.140604	0.0450161
			LOC100132761	0.333213	0.0450302
			CHRNB4	-0.101409	0.0450895
			PDE8B	-0.0872205	0.0450944
			PHF11	0.134384	0.0450992
			ALG6	0.107106	0.0451206
			KIF6	-0.0667913	0.0451534
			ERO1LB	-0.185655	0.0452103
			CDH20	-0.0663163	0.045267
			ZNF263	0.0704262	0.04535
			NCAM1	-0.243219	0.0453713
			PREPL	0.06641	0.0454228
			LOC402644	0.209466	0.0454327
			LOC650845	-0.0819901	0.0454352
			TXK	0.122518	0.0454412
			HNRNPAB	0.139518	0.0454787
			PTGER2	0.137158	0.0455141
			C6orf47	-0.0677776	0.0455173
			GLOD4	0.122797	0.0455482
			KHNYN	0.142417	0.0455487
			ZNF274	0.113778	0.045563
			RNF167	-0.124142	0.0455739
			AGFG1	0.0860645	0.0456691
			LOC729433	-0.0952518	0.0457118
			HERPUD1	0.164999	0.0457133
			MRFAP1L1	0.126005	0.0457161
			SAE1	0.152615	0.0457197
			NR2F2	-0.0650868	0.0457354
			SAMD3	0.105354	0.0457484
			RNF126	0.0971001	0.0458024
			RPL22	0.179659	0.0459806
			FAM60A	0.126264	0.0459852
			NAP1L1	0.168359	0.0459926
			GFRA4	-0.254211	0.0460202
			LOC645079	-0.224818	0.0460614
			MARS	0.107619	0.0461779
			ZBED5	0.126058	0.0462756
			LOC653438	0.128821	0.0463031
			SNORD3A	-0.290102	0.0463196
			CD247	0.232863	0.0463709
			KRTAP10-11	-0.101325	0.0463951
			BDNFOS	-0.105346	0.0464294
			C18orf55	0.0839527	0.0464526
			NR1D1	-0.208383	0.0465174
			LOC729798	0.0877067	0.046564
			AP3M1	0.0970048	0.0466702
			LOC644144	-0.0928115	0.0466702
			LOC730027	-0.0795454	0.0467251
			PDK1	-0.079136	0.0468208
			SELL	0.291038	0.0468527
			MAP1LC3C	-0.0658018	0.0469021
			STK38L	0.0701874	0.0469867
			ZNF259	-0.0561874	0.0470201
			DHX34	-0.136544	0.047031
			B4GALT2	-0.0965726	0.0470474
			OR8G2	-0.236787	0.0470704
			LOC392285	0.155155	0.047072
			NKAP	-0.0662383	0.0471031
			RHBDL3	-0.119195	0.047117
			C21orf91	-0.0458409	0.0471254
			QSOX2	0.1155	0.0471563
			TNFRSF14	0.146034	0.0472832
			SLC4A5	-0.335185	0.047357
			LOC642726	-0.0564707	0.0473745
			C20orf107	-0.0923024	0.047387
			CCL8	-0.29181	0.047417
			SHB	-0.255676	0.0474801
			TMEM87A	0.137443	0.0476216
			NOTCH2NL	0.0567715	0.0477243
			TSC22D4	-0.142425	0.0477494
			BCYRN1	-0.247605	0.0478471
			ZNF550	0.0574131	0.047913
			LOC727726	-0.0823168	0.0481073
			VPREB3	0.228599	0.0481283
			EMX2OS	-0.15695	0.0481663
			WDR8	0.102336	0.0481849
			PAXIP1	-0.0616147	0.0482473
			SPERT	-0.135725	0.0483069
			LOC729446	0.117698	0.0483933
			CENPB	0.148521	0.0484878
			LOC652659	-0.16688	0.0485514
			LOC653765	-0.168678	0.0486821
			CPLX2	-0.0712669	0.0486947
			STX8	0.125566	0.0486986
			SPANXB1	-0.0854685	0.0488331
			CDC42EP1	-0.150431	0.0489081
			ASAP3	-0.0572308	0.0489563
			IL21R	-0.0837053	0.049028
			ITGA7	-0.247565	0.0492586
			KIAA1958	-0.230522	0.0492808
			KIAA0907	0.122391	0.0493723
			GIT2	0.0858569	0.0493771
			MLLT11	0.0931093	0.04943
			EIF4EBP2	-0.189646	0.0494672
			STAMBPL1	0.122664	0.0495215
			CD55	0.193458	0.0495701
			ARFIP2	-0.0845774	0.0495867
			ATG12	-0.1134	0.0496984
			P2RX7	-0.140768	0.049765
			GOLGA3	0.195071	0.049791
			CUL1	-0.108828	0.0497931
			RASSF7	0.15328	0.049848
			LOC728877	0.140333	0.0498914
			LOC644093	-0.14171	0.0499054
			PRKCQ	0.117687	0.0499302
			MGC52498	-0.0591387	0.0499314
			MTCH2	-0.161741	0.0499514
			SUGT1L1	-0.0865924	0.0499681
			ZNF223	-0.319743	0.0499746
			ALDH9A1	0.146358	0.0499838
			HMHA1	0.154539	0.0499878

## Sheet: Supplementary Table 2
Supplementary Table 2. REACTOME pathway anaysis based on lists of differentially expressed genes (P<0.05 and absolute log2 fold-change >0.3).
	REACTOME Pathway	P-value	Adjusted p-value	Z-score	Combined score
PTSD (compared to TE)
Under-expressed	Corticotropin-releasing hormone	0.003348	0.2356	-1.88	10.74
	EGF/EGFR Signaling Pathway	0.01605	0.2356	-2.03	8.38
	AGE/RAGE pathway	0.01952	0.2356	-1.89	7.43
	Oxidation by Cytochrome P450	0.01735	0.2356	-1.81	7.32
	Circadian rythm related genes	0.02735	0.2356	-1.86	6.68
Over-expressed	Regulation of cytoskeletal remodeling	0.00158	0.5497	-1.74	11.21
	Cell-extracellular matrix interactions	0.006503	0.6281	-1.87	9.44
	Synthesis of PC	0.01009	0.6281	-2.03	9.31
	Interferon alpha/beta signaling	0.01531	0.6281	-1.84	7.67
	TCA cycle and respiratory electron transport	0.0301	0.6281	-1.95	6.82
PTSD (compared to normal)
Under-expressed	Activated NOTCH1 Transmits Signal to the Nucleus	0.02279	0.6028	-2.08	7.88
	Activation of Matrix Metalloproteinases	0.02573	0.6028	-2	7.3
	Immunoregulatory interactions between Lymphoid and non-Lymphoid cell	0.03469	0.6028	-1.99	6.7
	Loss of Function of FBXW7 in Cancer and NOTCH1 Signaling	0.0384	0.6028	-1.42	4.64
	Electric Transmission Across Gap Junctions	0.0384	0.6028	-1.1	3.57
Over-expressed	Cellular responses to stress	0.001163	0.3244	-2.06	13.89
	Trafficking of AMPA receptors	0.001163	0.3244	-2.04	13.77
	Glutamate Binding, Activation of AMPA Receptors and Synaptic Plasticity	0.004024	0.4221	-2.34	12.89
	Dual Incision in GG-NER	0.002765	0.4221	-2.06	12.11
	Formation of Incision Complex in GG-NER	0.003958	0.4221	-1.92	10.6
PTSD/Dep (compared to normal)
Under-expressed	Gluconeogenesis	0.0001107	0.05238	-2.08	6.12
	Cell Cycle, Mitotic	0.001081	0.1457	-2.47	4.75
	M Phase	0.001285	0.1457	-2.43	4.68
	Glycolysis	0.001992	0.1457	-2.35	4.53
	Activation of the AP-1 family of transcription factors	0.002644	0.1457	-1.93	3.72
Over-expressed	Interferon alpha/beta signaling	1.927e-05	0.007148	-1.87	9.21
	Interferon Signaling	0.001148	0.2129	-2.09	3.24
	Regulation of innate immune responses to cytosolic DNA	0.006465	0.7002	-1.64	0.58
	RIP-mediated NFkB activation via ZBP1	0.01252	0.7002	-1.88	0.67
	Cytokine Signaling in Immune system	0.01287	0.7002	-2.37	0.84
Depression (compared to normal)
Under-expressed	Defective EXT2 causes exostoses 2	0.0003906	0.06405	-1.85	14.51
	Defective EXT1 causes exostoses 1, TRPS2 and CHDS	0.0003906	0.06405	-1.8	14.16
	NCAM1 interactions	0.001138	0.08815	-2.03	13.73
	Defective B3GALT6 causes EDSP2 and SEMDJL1	0.001613	0.08815	-1.94	12.5
	Defective B3GAT3 causes JDSSDHD	0.001613	0.08815	-1.92	12.36
Over-expressed	mRNA Splicing - Major Pathway	3.818e-06	0.00224	-1.99	12.13
	Translation	4.896e-06	0.00224	-2.03	12.39
	mRNA Splicing	1.017e-05	0.00289	-2	11.67
	Processing of Capped Intron-Containing Pre-mRNA	1.263e-05	0.00289	-2.13	12.47
	Gene Expression	3.067e-05	0.005612	-2.13	11.02
Trauma exposed (compared to normal)
Under-expressed	Transcriptional activity of SMAD2/SMAD3:SMAD4 heterotrime	0.0001481	0.0594	-2.01	17.68
	Hedgehog 'off' state	0.0003521	0.06765	-2	15.87
	Energy dependent regulation of mTOR by LKB1-AMPK	0.000649	0.06765	-1.96	14.4
	Signaling by Wnt	0.002238	0.07477	-2.31	14.12
	Mitotic G1-G1/S phases	0.001482	0.06765	-2.09	13.61
Over-expressed	AKT phosphorylates targets in the nucleus	0.004923	0.4385	-1.47	7.84
	TNFR2 non-canonical NF-kB pathway	0.005863	0.4385	-2.19	11.27
	NOTCH2 intracellular domain regulates transcription	0.008813	0.4385	-1.98	9.36
	Programmed Cell Death	0.01549	0.4385	-2.15	8.94
	TNF receptor superfamily members mediating non-canonical NF-kB pathway	0.01746	0.4385	-1.83	7.4
	Cellular responses to stress
1	Cellular responses to stress	0.001163	0.3244	-2.06	13.89
2	Trafficking of AMPA receptors	0.001163	0.3244	-2.04	13.77
3	Glutamate Binding, Activation of AMPA Receptors and Synaptic Plasticity	0.004024	0.4221	-2.34	12.89
4	Dual Incision in GG-NER	0.002765	0.4221	-2.06	12.11
5	Formation of Incision Complex in GG-NER	0.003958	0.4221	-1.92	10.6

## Sheet: Supplementary Table 3
Supplementary Table 3. Comprehensive module characterization for all 14 co-expression networks.
	Number of genes:					ME-trait relationships:		Functional annotations:
Module	Total genes	PTSD DGE	PTSD/Dep DGE	Dep DGE	TE DGE	Disease-relationship	Other relationships	Top Pathway	Top Cell Type
M1	333	0	1	1	1	N/A	N/A	Translation Elongation	N/A
M2	1341	6	1	71*	5	Dep; r=-0.17, p=0.03	N/A	Axon Guidance	Neurons
M3	945	91*	0	18	11*	PTSD; r=-0.23, p=0.005	N/A	TNF signaling	CD4+ and CD8+ T cells
M4	74	1	0	0	4	N/A	N/A	Reglation of TP53 activity	N/A
M5	596	3	0	0	0	N/A	Gender; r=-0.17, p=0.04	Cytokine signaling	CD14+ Monocytes
M6	3896	27	23	33	8	N/A	N/A	Toll-Like receptor cascades	CD14+ Monocytes
M7	212	10	0	0	2	N/A	Gender; r=0.18, p=0.03	N/A	N/A
M8	287	0	2	9	0	N/A	Tobacco; r=-0.16, p=0.04	Translation Elongation	N/A
M9	171	0	0	1	1	N/A	N/A	Cell Cycle	CD71+ early erythroid
M10	369	1	0	0	0	N/A	N/A	Class I MHC mediated antigen processing	CD56+ NK cells
M11	92	0	0	0	0	N/A	Alcohol; r=0.16, p=0.05	N/A	N/A
M12	95	0	0	0	0	N/A	N/A	Peptide chain elongation	N/A
M13	1359	1	3	55*	8	Dep r=0.16, p=0.05	N/A	mRNA stability	CD4+ and CD8+ T cells
M14	935	59*	7*	3	13*	PTSD; r=0.17, p=0.03	N/A	Cellular response to stress	CD71+ early erythroid
Module characterization, including 1) the total number of module genes and differentially expressed genes per module; 2) ME-trait relationships; 3) the top most significant biological pathway and cell type. *indicates a significant over-representation of DGE signatures.

## Sheet: Supplementary Table 4
Supplementary Table 4. Intersect of genomic/genetic risk and disease modules M14, M3 and M13.
M14 ∩ Voineagu et al., 2011 (n=23)		M14 ∩ Miller et al., 2017 (n=120)		M14 ∩ Sanders et al., 2015 ASD risk (n=9)		M3 ∩ Fromer et al., 2014 SCZ risk (n=37)		M13 ∩ OMIM, 2017 DD risk (n=71)
HGNC symbol	M14 kME	HGNC symbol	M14 kME	HGNC symbol	M14 kME	HGNC symbol	M3 kME	HGNC symbol	M13 kME
STOM	0.849242	ZMAT2	0.87191	CHD2	0.672421	MAGT1	0.93141	SNRPB	0.85841
CHPT1	0.798966	BCL2L1	0.871311	CHD8	0.626634	KCNH6	0.891922	ZMYM6	0.757247
PRDX1	0.788752	RNF14	0.869754	DYRK1A	0.463674	TDRD1	0.868294	SMC3	0.754657
IGF2BP2	0.754866	CCNDBP1	0.858711	SUV420H1	0.388916	ATG12	0.625125	TMEM5	0.720843
ASCC2	0.736429	BCL2L13	0.855157	WAC	0.461868	KLF12	0.615777	EXOSC3	0.719581
CAT	0.722452	RNF11	0.851991	TRIP12	0.463382	ASAP1	0.610549	NUP62	0.710532
CSDA	0.712297	STOM	0.849242	KAT2B	0.539368	DNAH1	0.602829	SMS	0.703349
ZC3HAV1	0.674863	TMOD1	0.838602	ETFB	0.329458	PAQR8	0.598209	ATIC	0.696097
LRP10	0.667848	TERF2IP	0.836176	CAPN12	0.241138	SOLH	0.590606	IARS2	0.695809
MSI2	0.666895	YIPF6	0.828602			POM121C	0.586168	CD96	0.686075
RAB5C	0.622359	MED25	0.828483			EFTUD2	0.582564	HPRT1	0.667845
WASF2	0.55938	FOXO4	0.817082			ZMYND11	0.564317	COX10	0.661417
SERF2	0.531745	EIF3J	0.811456			INTS6	0.557643	DPM1	0.651785
YBX1	0.529405	LOC100133609	0.810582			BRPF1	0.555856	STT3A	0.642225
XPR1	0.507318	BPGM	0.806042			N4BP2L2	0.550556	PPP2R1A	0.641587
HIST1H1C	0.498492	MRFAP1	0.801625			PITPNM1	0.541746	DYM	0.63507
RAB3IL1	0.46729	CHPT1	0.798966			SGSM2	0.540258	LARP7	0.630014
NRAS	0.421716	DCUN1D1	0.797851			MACF1	0.53281	TBCE	0.619721
GNA12	0.419219	CTNNAL1	0.795358			ANAPC5	0.528262	TUBB	0.618407
BCCIP	0.379743	LOC389599	0.791362			SAFB2	0.495897	HSD17B4	0.604827
COMT	0.331924	ISCA1	0.790811			CABIN1	0.483164	DKC1	0.602095
CYBRD1	0.304487	ATP6V1D	0.790198			VPS13C	0.474369	PUF60	0.595548
GATAD2A	0.298684	MAP2K3	0.78699			GLS	0.473488	GNPAT	0.594055
		PPM1A	0.779929			ACO1	0.472485	CCND2	0.576765
		JUND	0.772282			CCDC84	0.47002	CCDC115	0.575936
		NAP1L4	0.768824			TRRAP	0.460833	AFG3L2	0.571248
		TMEM183B	0.766024			TAF1C	0.4603	ACTG1	0.570834
		SELENBP1	0.763346			YARS	0.457672	COQ5	0.565191
		E2F2	0.761219			ALCAM	0.451181	CTCF	0.564775
		GMPR	0.760082			NCOR2	0.445027	ASCC1	0.559344
		CREG1	0.755526			DPEP2	0.428393	PIGT	0.558455
		IGF2BP2	0.754866			INTS10	0.421377	FH	0.556956
		TMEM56	0.751801			STK10	0.408002	FTSJ1	0.54836
		UCP2	0.744798			NUP210	0.401854	STAMBP	0.536495
		PCBP1	0.744686			ARAP1	0.389475	FASN	0.53483
		NCOA4	0.742634			JARID2	0.384913	QDPR	0.532752
		RUNDC3A	0.739074			TPR	0.371003	UBR7	0.532022
		ASCC2	0.736429					TRIP4	0.529833
		PIP4K2A	0.733309					AARS	0.526859
		TMEM183A	0.73306					HSPD1	0.521641
		RHCE	0.73266					ADNP	0.49938
		LOC645058	0.732419					NDUFV1	0.485091
		ALAS2	0.722166					BBS2	0.484789
		GNAS	0.718416					GSPT2	0.475004
		EPB49	0.716766					SDHA	0.460083
		CSDA	0.712297					CRBN	0.449974
		NDUFAF3	0.701767					TTC19	0.423401
		BSG	0.700814					AGPS	0.410806
		XK	0.698385					FLAD1	0.402872
		PCGF5	0.695568					DLD	0.401804
		GYPE	0.693397					SAMD9L	0.392581
		TMCC2	0.691402					AFF4	0.391749
		FAM20B	0.690861					TAF2	0.385539
		TMEM63B	0.687082					GALT	0.384093
		TCP11L2	0.682412					PEPD	0.378731
		UROD	0.679666					KIF2A	0.37227
		CDKN2D	0.677107					EOMES	0.368169
		PIP5K2A	0.675721					PHGDH	0.365927
		CISD2	0.672681					IFIH1	0.364884
		KPNA1	0.670764					PDHA1	0.358622
		RGS10	0.670759					GNPTG	0.358495
		SLC25A37	0.659295					ELP2	0.355131
		MYL4	0.659169					GCH1	0.351242
		STAU1	0.65896					SCO1	0.345396
		RNF10	0.654499					CSTB	0.340923
		NPL	0.649548					ETFDH	0.340615
		OR2W3	0.648797					ADK	0.331106
		LOC100132289	0.647384					MCCC1	0.317277
		EPN1	0.645901					HSD17B10	0.314631
		TMEM86B	0.644623					PSAT1	0.299432
		NUCB1	0.64274					SMARCE1	0.283634
		HPS1	0.641921
		SRRD	0.638548
		KRT1	0.634288
		SQSTM1	0.633504
		FECH	0.632888
		LOC650898	0.629271
		CHD8	0.626634
		HAGH	0.625174
		PPPDE2	0.618447
		LOC100128731	0.612706
		CCNI	0.606399
		LOC646531	0.593819
		RMND5A	0.57585
		RAP2A	0.575532
		GLRX5	0.57154
		SH3GLB2	0.570193
		TMEM111	0.570142
		CD2AP	0.568212
		PSME4	0.566625
		FAM46C	0.563914
		WASF2	0.55938
		HBBP1	0.558458
		AIDA	0.555524
		FEM1A	0.551663
		POLR3E	0.551614
		LOC646630	0.549113
		RHD	0.532454
		SERF2	0.531745
		YBX1	0.529405
		HBM	0.528494
		STK11	0.517497
		LOC654103	0.513436
		LOC653778	0.501707
		CDKL1	0.500489
		PGM2L1	0.490193
		CTSB	0.483165
		RAP1GAP	0.477868
		ACP5	0.464246
		TOR2A	0.463148
		COX7A2	0.453452
		SNX4	0.438867
		FAM83A	0.419783
		CARM1	0.406355
		IFI27	0.403922
		SLC7A1	0.380756
		CES3	0.380529
		SLC25A46	0.365634
		FBXW4	0.339806
		RNF182	0.294865

## Sheet: Supplementary Table 5
Supplementary Table 5. Physiological data for a subset of neonates (N=115).
	Control (N=51)	TE (N=14)	Depression (N=27)	PTSD (N=14)	PTSD/Dep (N=8)	P-value
Gestation age (weeks)	39.31 ± 1.49	38.94 ± 2.05	38 ± 1.86	38.3 ± 1.90	38.2 ± 1.36	-
Birth mother age (years)	24.06 ± 0.49	24.45 ± 1.31	24.11 ± 0.42	24.03 ± 0.46	24.11 ± 0.74	-
Head circumference (birth)	33.79 ± 1.67	34.5 ± 1.61	33.68 ± 1.36	33.07 ± 1.73	32.88 ± 1.64	-
Head circumference (6 mo.)	43.98 ± 1.84	44.29 ± 2.03	43.19 ± 4.32	43.39 ± 1.15	42.55 ± 1.83	-
Head circumference (24mo.)	48.49 ± 1.38	48.03 ± 1.62	47.68 ± 4.12	47.82 ± 1.27	47.75 ± 1.89	-
Height (birth)	50.51 ± 3.43	52.64 ± 3.2	50.41 ± 3.4	49.36 ± 2.9	49.38 ± 4.17	-
Height (6 mo.)	66.45 ± 3.41	66.71 ± 3.87	64.89 ± 5.6	66.25 ± 4.88	64.13 ± 4.22	-
Height (24 mo.)	83.78 ± 3.61	84.25 ± 3.47	84.89 ± 2.93	82.36 ± 6.07	82.76 ± 3.1	-
Weight (birth)	3.19 ± 0.47	3.32 ± 0.36	3.08 ± 0.5	2.94 ± 0.57	2.82 ± 0.61	-
Weight (6 mo.)	7.73 ± 1.14	7.88 ± 1.07	7.97 ± 1.25	7.75 ± 0.99	7.62 ± 1.43	-
Weight (24 mo.)	11.8 ± 1.82	11.78 ± 1.31	12.39 ± 1.97	11.42 ± 1.5	11.56 ± 1.54	-
Dunnet's multiple comparisons of means compared each maternal diagnosis to normal mothers, while covarying for nicotine and alcohol. Adjusted p-values are reported within brackets using a single-step procedure.

## Sheet: Supplementary Table 6
Supplementary Table 6. Bayleys-III subtests of infant development at 24 months for a subset of neonates (N=115).
	Control (N=51)	TE (N=14)	Depression (N=27)	PTSD (N=14)	PTSD/Dep (N=8)	P-value
Cognitive	8.02 ± 1.26	7 ± 1.04	6.74 ± 1.56	7 ± 1.52	7.5 ± 0.93	Control > TE (0.04); Control > Dep (<0.001); Control > PTSD (0.04)
Receptive communication	7.35 ± 1.68	7.43 ± 2.68	7.19 ± 1.92	7.36 ± 1.98	7.38 ± 1.51	-
Expressive communication	8.2 ± 2.06	7.71 ± 2.61	7.22 ± 3.3	7.43 ± 2.03	7.25 ± 1.98	-
Fine motor	9.84 ± 2.56	9.64 ± 2.44	9.07 ± 2.11	9.43 ± 2.41	9.5 ± 1.85	-
Gross motor	8.53 ± 2.12	8.07 ± 2.2	8.07 ± 1.86	8.86 ± 2.35	7.13 ± 1.46	-
Social-emotional	14.86 ± 3.07	12.07 ± 4.08	13.89 ± 3.91	14.57 ± 3.18	10.5 ± 4.9	Control > TE (0.05); Control > PTSD/Dep (0.01)
Adaptive Behaviour scales
Communication	9.65 ± 1.97	9.5 ± 2.77	8.93 ± 2.6	8.5 ± 1.22	8 ± 2.56	-
Community Use	9.12 ± 1.67	9.29 ± 1.98	8.56 ± 2.04	8.71 ± 1.9	7.13 ± 1.46	Control > PTSD/Dep (0.02)
Functional Pre-academics	7.61 ± 2.06	8.07 ± 2.27	6.41 ± 2.95	6.93 ± 2.37	7.25 ± 2.96	-
Home living	9.22 ± 2.12	9.21 ± 2.19	8.78 ± 2.36	8.93 ± 2.67	8.25 ± 3.62	-
Health and safety	9.16 ± 2.14	9.14 ± 3.23	8.48 ± 2.87	9.29 ± 2.09	8 ± 3.38	-
Leisure	6.92 ± 2.77	7.71 ± 2.67	6.48 ± 2.34	7.43 ± 2.93	7.13 ± 3.6	-
Self-care	6.76 ± 2.08	6.79 ± 2.26	6.07 ± 2.51	5.43 ± 1.99	5.38 ± 2.77	-
Self-direction	6.78 ± 2.87	7.64 ± 2.62	5.85 ± 2.33	7.21 ± 2.46	6.75 ± 3.37	-
Social	7.25 ± 2.29	7.93 ± 2.62	7.11 ± 2.5	7.93 ± 2.67	7.88 ± 3.52	-
Motor	8.88 ± 1.83	8.43 ± 3.13	8.33 ± 2.17	7.93 ± 2.89	8 ± 3.7	-
Composite scores
Cognitive	90 ± 6.16	85 ± 5.19	83.7 ± 7.79	85 ± 7.6	87.5 ± 4.63	Control > TE (0.04); Control > Dep (<0.001); Control > PTSD (0.04)
Language	87.12 ± 9.89	86 ± 14.95	83.78 ± 14.09	84.93 ± 10.89	84.5 ± 9.21	-
Motor	95.18 ± 11.25	93.29 ± 11.37	91.48 ± 9.68	95 ± 11.25	89.88 ± 5.77	-
Social-emotional	124.31 ± 15.36	110.36 ± 20.42	119.44 ± 19.53	122.86 ± 15.9	102.5 ± 24.49	Control > TE (0.04); Control > PTSD/Dep (0.01)
Adaptive behaviours	85.25 ± 10.71	86.43 ± 14.52	79.89 ± 13.93	83.36 ± 11.46	79.38 ± 19.12	-
Percentile Rank
Cognitive	27.02 ± 12.26	17.07 ± 7.78	16.7 ± 11.32	18.36 ± 10.45	21.13 ± 8.64	Control > TE (0.01); Control > Dep (<0.001); Control > PTSD (0.04)
Language	23.31 ± 17.6	21.21 ± 25.5	22 ± 20.91	19.93 ± 20.04	18.75 ± 14.01	-
Motor	38.98 ± 23.75	35.21 ± 25.67	30.96 ± 18.74	37.93 ± 24.86	26.13 ± 11.42	-
Social-emotional	86.35 ± 19.16	63.76 ± 34.82	76.88 ± 29.53	84.71 ± 19.37	46.28 ± 36.33	Control > TE (0.02); Control > PTSD/Dep (0.006)
Adaptive behaviours	0.21 ± 0.17	0.26 ± 0.24	0.17 ± 0.2	0.19 ± 0.15	0.21 ± 0.25	-
Dunnet's multiple comparisons of means compared each maternal diagnosis to healthy mothers, while covarying for nicotine and alcohol. Adjusted p-values are reported within brackets using a single-step procedure.
